# Supplementary material for: Determining protein structures in cellular lamella at pseudo-atomic resolution by GisSPA
Source: Nat Commun. 2023 Mar 15;14:1282. doi: 10.1038/s41467-023-36175-y (PMC10017804; doi:10.1038/s41467-023-36175-y)
Supplement: Supplementary file 4 — Source Data [file 41467_2023_36175_MOESM4_ESM.xlsx]

## Sheet: fig2 d,g
FSC of PBS		FSC of PSII 1		FSC of PSII 2		FSC of PSII 2
1/resolution	FSC	1/resolution	FSC	1/resolution	FSC	1/resolution	FSC
0.001	1	0.001	1	0.001	1	0.001	1
0.00136	1	0.00238	0.99981	0.00238	0.99968	0.002	0.99998
0.00273	0.99999	0.00477	0.99878	0.00477	0.99824	0.004	0.99992
0.00409	0.99997	0.00715	0.99478	0.00715	0.99343	0.006	0.99955
0.00545	0.99989	0.00954	0.99597	0.00954	0.99351	0.00799	0.99874
0.00682	0.99982	0.01192	0.996	0.01192	0.9965	0.00999	0.99831
0.00818	0.9999	0.01431	0.99582	0.01431	0.99719	0.01199	0.99838
0.00954	0.99985	0.01669	0.99605	0.01669	0.99699	0.01399	0.99835
0.01091	0.99981	0.01908	0.99663	0.01908	0.99711	0.01599	0.99811
0.01227	0.99965	0.02146	0.99753	0.02146	0.99814	0.01799	0.99759
0.01363	0.9997	0.02385	0.99793	0.02385	0.99845	0.01998	0.99676
0.015	0.99978	0.02623	0.99794	0.02623	0.9985	0.02198	0.99607
0.01636	0.99979	0.02861	0.99779	0.02861	0.9983	0.02398	0.99602
0.01772	0.99981	0.031	0.9973	0.031	0.99738	0.02598	0.99532
0.01908	0.99975	0.03338	0.99654	0.03338	0.99554	0.02798	0.99486
0.02045	0.99963	0.03577	0.99509	0.03577	0.99365	0.02998	0.994
0.02181	0.99959	0.03815	0.99382	0.03815	0.99209	0.03197	0.99209
0.02317	0.99951	0.04054	0.99272	0.04054	0.99101	0.03397	0.99006
0.02454	0.99953	0.04292	0.99289	0.04292	0.99109	0.03597	0.98628
0.0259	0.9996	0.04531	0.99353	0.04531	0.99112	0.03797	0.98047
0.02726	0.99964	0.04769	0.99406	0.04769	0.99181	0.03997	0.97631
0.02863	0.99966	0.05007	0.99392	0.05007	0.99124	0.04197	0.97694
0.02999	0.9996	0.05246	0.99295	0.05246	0.98917	0.04397	0.97851
0.03135	0.99955	0.05484	0.99115	0.05484	0.98556	0.04596	0.9798
0.03272	0.99949	0.05723	0.98951	0.05723	0.98333	0.04796	0.97658
0.03408	0.99943	0.05961	0.98972	0.05961	0.98426	0.04996	0.97073
0.03544	0.99909	0.062	0.98971	0.062	0.98326	0.05196	0.96551
0.03681	0.99876	0.06438	0.98917	0.06438	0.98223	0.05396	0.95955
0.03817	0.99826	0.06677	0.98812	0.06677	0.98188	0.05596	0.9535
0.03953	0.9974	0.06915	0.98752	0.06915	0.98195	0.05795	0.9508
0.04089	0.99719	0.07153	0.98746	0.07153	0.98147	0.05995	0.95273
0.04226	0.99772	0.07392	0.98708	0.07392	0.97956	0.06195	0.95323
0.04362	0.998	0.0763	0.98612	0.0763	0.97777	0.06395	0.94992
0.04498	0.99815	0.07869	0.9858	0.07869	0.97768	0.06595	0.94669
0.04635	0.99831	0.08107	0.98591	0.08107	0.97814	0.06795	0.94445
0.04771	0.99832	0.08346	0.98584	0.08346	0.97769	0.06994	0.94177
0.04907	0.99829	0.08584	0.98474	0.08584	0.97564	0.07194	0.93617
0.05044	0.9981	0.08823	0.98329	0.08823	0.97357	0.07394	0.93142
0.0518	0.99799	0.09061	0.98108	0.09061	0.97074	0.07594	0.9284
0.05316	0.99795	0.09299	0.97896	0.09299	0.96786	0.07794	0.92829
0.05453	0.99782	0.09538	0.97862	0.09538	0.96606	0.07994	0.92852
0.05589	0.99766	0.09776	0.97835	0.09776	0.96554	0.08193	0.92665
0.05725	0.99764	0.10015	0.97621	0.10015	0.96399	0.08393	0.9229
0.05862	0.99762	0.10253	0.97384	0.10253	0.96249	0.08593	0.91847
0.05998	0.99763	0.10492	0.97293	0.10492	0.96159	0.08793	0.91615
0.06134	0.99749	0.1073	0.97103	0.1073	0.9597	0.08993	0.90763
0.0627	0.99732	0.10969	0.96909	0.10969	0.9579	0.09193	0.89972
0.06407	0.99744	0.11207	0.96632	0.11207	0.95338	0.09393	0.89387
0.06543	0.99749	0.11445	0.96329	0.11445	0.94889	0.09592	0.88641
0.06679	0.99747	0.11684	0.95994	0.11684	0.94432	0.09792	0.80633
0.06816	0.99739	0.11922	0.95712	0.11922	0.93923	0.09992	0.83102
0.06952	0.99729	0.12161	0.95528	0.12161	0.9357	0.10192	0.84054
0.07088	0.99744	0.12399	0.95231	0.12399	0.93224	0.10392	0.83825
0.07225	0.99764	0.12638	0.94608	0.12638	0.92537	0.10592	0.83042
0.07361	0.99769	0.12876	0.93789	0.12876	0.85463	0.10791	0.82887
0.07497	0.99741	0.13115	0.93261	0.13115	0.85585	0.10991	0.82168
0.07634	0.99723	0.13353	0.87075	0.13353	0.85699	0.11191	0.81257
0.0777	0.99688	0.13591	0.87989	0.13591	0.86467	0.11391	0.79419
0.07906	0.99669	0.1383	0.8807	0.1383	0.8663	0.11591	0.77784
0.08043	0.99681	0.14068	0.88474	0.14068	0.85876	0.11791	0.75431
0.08179	0.99698	0.14307	0.88326	0.14307	0.85153	0.1199	0.75
0.08315	0.99716	0.14545	0.87986	0.14545	0.84355	0.1219	0.74847
0.08452	0.99741	0.14784	0.87617	0.14784	0.83247	0.1239	0.73662
0.08588	0.99751	0.15022	0.87256	0.15022	0.82405	0.1259	0.72186
0.08724	0.99752	0.15261	0.86872	0.15261	0.81807	0.1279	0.70816
0.0886	0.99741	0.15499	0.86108	0.15499	0.80922	0.1299	0.68243
0.08997	0.997	0.15737	0.85283	0.15737	0.79823	0.13189	0.65216
0.09133	0.99662	0.15976	0.84533	0.15976	0.78905	0.13389	0.63256
0.09269	0.99641	0.16214	0.8432	0.16214	0.77996	0.13589	0.62407
0.09406	0.99603	0.16453	0.84104	0.16453	0.76945	0.13789	0.61005
0.09542	0.9958	0.16691	0.84129	0.16691	0.76731	0.13989	0.60012
0.09678	0.99563	0.1693	0.83587	0.1693	0.7635	0.14189	0.58343
0.09815	0.99563	0.17168	0.831	0.17168	0.7629	0.14389	0.56833
0.09951	0.9957	0.17407	0.8341	0.17407	0.76652	0.14588	0.54071
0.10087	0.9957	0.17645	0.83453	0.17645	0.76575	0.14788	0.52341
0.10224	0.99565	0.17883	0.83646	0.17883	0.76592	0.14988	0.50496
0.1036	0.99547	0.18122	0.83797	0.18122	0.76661	0.15188	0.48823
0.10496	0.99518	0.1836	0.8372	0.1836	0.76384	0.15388	0.47801
0.10633	0.99456	0.18599	0.83918	0.18599	0.76411	0.15588	0.46882
0.10769	0.99377	0.18837	0.83942	0.18837	0.76057	0.15787	0.44984
0.10905	0.99319	0.19076	0.83837	0.19076	0.7549	0.15987	0.43053
0.11041	0.99307	0.19314	0.83913	0.19314	0.75602	0.16187	0.4187
0.11178	0.99289	0.19553	0.83151	0.19553	0.75606	0.16387	0.40948
0.11314	0.99237	0.19791	0.82594	0.19791	0.75362	0.16587	0.39583
0.1145	0.99204	0.20029	0.82417	0.20029	0.74978	0.16787	0.37722
0.11587	0.9913	0.20268	0.82531	0.20268	0.7479	0.16986	0.36024
0.11723	0.99054	0.20506	0.82212	0.20506	0.73679	0.17186	0.35791
0.11859	0.98964	0.20745	0.8187	0.20745	0.72408	0.17386	0.3639
0.11996	0.98823	0.20983	0.81274	0.20983	0.72299	0.17586	0.37412
0.12132	0.98694	0.21222	0.80071	0.21222	0.7151	0.17786	0.36933
0.12268	0.98605	0.2146	0.78942	0.2146	0.69963	0.17986	0.35657
0.12405	0.98537	0.21699	0.77371	0.21699	0.67352	0.18186	0.33693
0.12541	0.98451	0.21937	0.755	0.21937	0.65141	0.18385	0.31267
0.12677	0.98356	0.22175	0.73868	0.22175	0.63759	0.18585	0.3021
0.12814	0.98224	0.22414	0.72052	0.22414	0.61514	0.18785	0.30566
0.1295	0.98091	0.22652	0.70632	0.22652	0.58512	0.18985	0.31041
0.13086	0.9791	0.22891	0.68964	0.22891	0.56028	0.19185	0.30041
0.13223	0.97723	0.23129	0.66801	0.23129	0.54239	0.19385	0.30509
0.13359	0.97647	0.23368	0.63959	0.23368	0.51235	0.19584	0.30517
0.13495	0.97621	0.23606	0.60787	0.23606	0.48209	0.19784	0.29938
0.13631	0.97619	0.23845	0.57318	0.23845	0.43672	0.19984	0.29664
0.13768	0.9755	0.24083	0.54142	0.24083	0.40203	0.20184	0.29696
0.13904	0.97361	0.24322	0.50702	0.24322	0.37856	0.20384	0.28871
0.1404	0.97235	0.2456	0.46761	0.2456	0.34528	0.20584	0.28013
0.14177	0.97216	0.24798	0.43357	0.24798	0.31648	0.20783	0.26223
0.14313	0.97054	0.25037	0.41175	0.25037	0.30367	0.20983	0.24784
0.14449	0.96884	0.25275	0.3923	0.25275	0.28816	0.21183	0.24126
0.14586	0.95223	0.25514	0.36706	0.25514	0.26058	0.21383	0.2346
0.14722	0.95137	0.25752	0.3292	0.25752	0.22574	0.21583	0.22499
0.14858	0.95277	0.25991	0.29754	0.25991	0.19769	0.21783	0.21493
0.14995	0.95265	0.26229	0.27956	0.26229	0.18319	0.21982	0.19968
0.15131	0.95121	0.26468	0.25604	0.26468	0.16957	0.22182	0.1773
0.15267	0.94996	0.26706	0.21647	0.26706	0.15157	0.22382	0.15538
0.15404	0.94804	0.26944	0.18788	0.26944	0.11897	0.22582	0.1474
0.1554	0.94624	0.27183	0.1831	0.27183	0.10301	0.22782	0.15038
0.15676	0.94426	0.27421	0.17035	0.27421	0.09578	0.22982	0.13487
0.15812	0.94212	0.2766	0.15781	0.2766	0.08544	0.23182	0.11702
0.15949	0.94017	0.27898	0.13545	0.27898	0.08258	0.23381	0.09899
0.16085	0.93737	0.28137	0.11986	0.28137	0.06448	0.23581	0.08555
0.16221	0.93517	0.28375	0.10832	0.28375	0.05568	0.23781	0.07104
0.16358	0.93552	0.28614	0.09929	0.28614	0.06159	0.23981	0.0783
0.16494	0.93574	0.28852	0.09164	0.28852	0.05589	0.24181	0.0903
0.1663	0.93486	0.2909	0.08698	0.2909	0.05665	0.24381	0.08364
0.16767	0.93226	0.29329	0.07374	0.29329	0.05894	0.2458	0.08147
0.16903	0.92967	0.29567	0.05009	0.29567	0.04194	0.2478	0.07533
0.17039	0.92814	0.29806	0.04252	0.29806	0.03081	0.2498	0.06488
0.17176	0.92706	0.30044	0.04638	0.30044	0.02611	0.2518	0.05085
0.17312	0.92751	0.30283	0.03807	0.30283	0.01082	0.2538	0.03288
0.17448	0.9282	0.30521	0.03194	0.30521	0.01137	0.2558	0.03182
0.17585	0.92944	0.3076	0.0302	0.3076	0.0144	0.25779	0.04078
0.17721	0.93045	0.30998	0.02264	0.30998	0.00649	0.25979	0.03868
0.17857	0.92802	0.31236	0.02094	0.31236	0.00634	0.26179	0.03138
0.17994	0.92636	0.31475	0.01405	0.31475	0.00567	0.26379	0.03203
0.1813	0.92665	0.31713	0.01797	0.31713	0.01581	0.26579	0.02905
0.18266	0.92576	0.31952	0.01716	0.31952	0.01658	0.26779	0.02581
0.18402	0.92501	0.3219	0.00546	0.3219	0.00507	0.26978	0.01854
0.18539	0.92471	0.32429	0.00144	0.32429	-0.00020026	0.27178	0.02317
0.18675	0.92674	0.32667	0.00298	0.32667	-0.000873779	0.27378	0.03845
0.18811	0.92749	0.32906	0.00437	0.32906	-0.00277	0.27578	0.04237
0.18948	0.92594	0.33144	0.000161015	0.33144	0.00323	0.27778	0.03082
0.19084	0.92513	0.33382	-0.00133	0.33382	0.0135	0.27978	0.02109
0.1922	0.92621	0.33621	-0.00127	0.33621	0.01291	0.28178	0.01459
0.19357	0.92465	0.33859	-0.00385	0.33859	0.00836	0.28377	0.01414
0.19493	0.92329	0.34098	-0.00515	0.34098	0.0058	0.28577	0.01838
0.19629	0.92311	0.34336	-0.00542	0.34336	0.00019134	0.28777	0.0132
0.19766	0.92095	0.34575	-0.00244	0.34575	-0.00623	0.28977	0.01032
0.19902	0.91936	0.34813	0.00559	0.34813	-0.00394	0.29177	0.01447
0.20038	0.91745	0.35052	0.00203	0.35052	0.01005	0.29377	0.01269
0.20175	0.9157	0.3529	-0.01325	0.3529	0.01203	0.29576	0.01207
0.20311	0.91423	0.35528	-0.01992	0.35528	0.01047	0.29776	0.00691
0.20447	0.91283	0.35767	-0.00606	0.35767	0.011	0.29976	0.00689
0.20583	0.91298	0.36005	0.00101	0.36005	0.0123
0.2072	0.91159	0.36244	-0.00502	0.36244	0.01054
0.20856	0.90839	0.36482	-0.0042	0.36482	0.00678
0.20992	0.90593	0.36721	0.000276184	0.36721	0.00494
0.21129	0.90378	0.36959	0.000249238	0.36959	0.00162
0.21265	0.90128	0.37198	-0.01062	0.37198	-0.00248
0.21401	0.89691	0.37436	-0.0067	0.37436	0.00338
0.21538	0.89281	0.37674	-0.0019	0.37674	-0.00642
0.21674	0.89063	0.37913	-0.00666	0.37913	-0.01665
0.2181	0.88722	0.38151	-0.0072	0.38151	-0.01103
0.21947	0.88319
0.22083	0.87834
0.22219	0.87398
0.22356	0.8689
0.22492	0.863
0.22628	0.85537
0.22765	0.84457
0.22901	0.83932
0.23037	0.83377
0.23173	0.82299
0.2331	0.81075
0.23446	0.80049
0.23582	0.78723
0.23719	0.77318
0.23855	0.76542
0.23991	0.75637
0.24128	0.74091
0.24264	0.72489
0.244	0.7096
0.24537	0.69347
0.24673	0.67818
0.24809	0.66697
0.24946	0.65323
0.25082	0.64197
0.25218	0.63073
0.25354	0.61058
0.25491	0.59997
0.25627	0.58592
0.25763	0.56485
0.259	0.53907
0.26036	0.51793
0.26172	0.5017
0.26309	0.48531
0.26445	0.46863
0.26581	0.45033
0.26718	0.43183
0.26854	0.41225
0.2699	0.39863
0.27127	0.38673
0.27263	0.37172
0.27399	0.35837
0.27535	0.34396
0.27672	0.33246
0.27808	0.31647
0.27944	0.303
0.28081	0.28739
0.28217	0.26609
0.28353	0.2482
0.2849	0.22318
0.28626	0.21847
0.28762	0.20975
0.28899	0.2028
0.29035	0.19212
0.29171	0.17959
0.29308	0.16999
0.29444	0.15886
0.2958	0.1481
0.29717	0.13701
0.29853	0.1288
0.29989	0.12326
0.30125	0.11663
0.30262	0.11578
0.30398	0.1053
0.30534	0.09471
0.30671	0.08688
0.30807	0.07911
0.30943	0.07338
0.3108	0.07361
0.31216	0.06689
0.31352	0.06716
0.31489	0.06664
0.31625	0.05118
0.31761	0.05045
0.31898	0.04228
0.32034	0.0441
0.3217	0.04478
0.32306	0.03348
0.32443	0.03107
0.32579	0.03369
0.32715	0.03039
0.32852	0.02975
0.32988	0.02853
0.33124	0.03109
0.33261	0.02789
0.33397	0.02331
0.33533	0.01985
0.3367	0.01555
0.33806	0.0138
0.33942	0.01682
0.34079	0.01846
0.34215	0.01405
0.34351	0.01765
0.34488	0.01452
0.34624	0.00829
0.3476	0.01139
0.34896	0.00344
0.35033	0.00209
0.35169	0.00716
0.35305	0.00955
0.35442	0.00758
0.35578	0.00322
0.35714	0.00758
0.35851	0.00861
0.35987	0.00853
0.36123	0.00909
0.3626	0.00517
0.36396	0.00696
0.36532	0.01228
0.36669	0.00951
0.36805	0.00633
0.36941	0.00353
0.37077	0.00708
0.37214	0.00734
0.3735	0.00912
0.37486	0.00803
0.37623	0.01137
0.37759	0.0086
0.37895	0.00476
0.38032	0.00106
0.38168	-0.000346189

## Sheet: fig3
1.1 MD		1.6 MD		2.3 MD		3.2 MD		5.2 MD			235-255 nm		180-200 nm		150-168 nm		110-125 nm
recall	precision	recall	precision	recall	precision	recall	precision	recall	precision		recall	precision	recall	precision	recall	precision	recall	precision
0.00696	1	0	1	0	1	0	1	0	1		0.0223	0.84	0.05572	0.92	0.03188	0.97	0.06825	0.98
0.04735	0.68	0.06825	0.98	0.06825	0.98	0.06755	0.97	0.06964	1		0.03638	0.685	0.09509	0.785	0.06375	0.97	0.12813	0.92
0.06755	0.485	0.12813	0.92	0.1351	0.97	0.1337	0.96	0.13928	1		0.04753	0.4475	0.1278	0.5275	0.12389	0.9425	0.2312	0.83
0.08008	0.38333	0.18733	0.89667	0.20334	0.97333	0.20125	0.96333	0.20682	0.99		0.05656	0.355	0.14718	0.405	0.17647	0.895	0.2883	0.69
0.08983	0.3225	0.2312	0.83	0.26811	0.9625	0.26462	0.95	0.27437	0.985		0.06506	0.30625	0.15869	0.3275	0.22314	0.84875	0.32521	0.58375
0.10167	0.24333	0.2883	0.69	0.38719	0.92667	0.38997	0.93333	0.40808	0.97667		0.07408	0.2325	0.17929	0.24667	0.28393	0.72	0.37256	0.44583
0.11142	0.2	0.32521	0.58375	0.47423	0.85125	0.50418	0.905	0.53273	0.95625		0.08178	0.1925	0.18958	0.19562	0.31581	0.60063	0.39415	0.35375
0.12256	0.176	0.35097	0.504	0.51811	0.744	0.59471	0.854	0.63719	0.915		0.0863	0.1625	0.19927	0.1645	0.33848	0.515	0.41783	0.3
0.13162	0.1575	0.37256	0.44583	0.54875	0.65667	0.66643	0.7975	0.71797	0.85917		0.09108	0.1372	0.20836	0.1376	0.35656	0.434	0.43942	0.2524
0.13928	0.13333	0.38997	0.37333	0.57869	0.554	0.72284	0.692	0.81058	0.776		0.09506	0.11933	0.21623	0.119	0.37496	0.38033	0.44777	0.21433
0.14206	0.11333	0.40808	0.32556	0.59819	0.47722	0.7507	0.59889	0.85237	0.68		0.1025	0.0965	0.23137	0.0955	0.39435	0.3	0.46518	0.167
0.14763	0.106	0.41783	0.3	0.60376	0.4335	0.76114	0.5465	0.87047	0.625		0.10913	0.0822	0.23501	0.0776	0.40914	0.249	0.47911	0.1376
0.15529	0.0892	0.43942	0.2524	0.61838	0.3552	0.78273	0.4496	0.89415	0.5136		0.11232	0.0705	0.24288	0.06683	0.41899	0.2125	0.48607	0.11633
0.16017	0.07667	0.44777	0.21433	0.63022	0.30167	0.79178	0.379	0.90251	0.432		0.12135	0.05713	0.25197	0.052	0.43773	0.1665	0.50487	0.09063
		0.45474	0.18657	0.63788	0.26171	0.79805	0.32743	0.91017	0.37343		0.12666	0.0477	0.26227	0.0433	0.45251	0.1377	0.51532	0.074
		0.46518	0.167	0.64972	0.23325	0.80501	0.289	0.91504	0.3285
		0.47911	0.1376	0.66504	0.191	0.81616	0.2344	0.92758	0.2664
		0.48607	0.11633	0.67688	0.162	0.82242	0.19683	0.93524	0.22383
				0.68942	0.12375	0.83217	0.14938	0.94359	0.16938

## Sheet: fig4a
Before sorting			After sorting			Final reconstruction
1/resolution	FSC		1/resolution	FSC		1/resolution	FSC
0.001	1		0.001	1		0.001	1
0.00234	0.99988		0.00234	0.99955		0.00239	0.99929
0.00468	0.99825		0.00468	0.99511		0.00479	0.98748
0.00703	0.9956		0.00703	0.99073		0.00718	0.98892
0.00937	0.99871		0.00937	0.99526		0.00957	0.99612
0.01171	0.99876		0.01171	0.99757		0.01197	0.99795
0.01405	0.99915		0.01405	0.9975		0.01436	0.99878
0.01639	0.99912		0.01639	0.99755		0.01676	0.99752
0.01874	0.99903		0.01874	0.99605		0.01915	0.99652
0.02108	0.99896		0.02108	0.99616		0.02154	0.99741
0.02342	0.99916		0.02342	0.99697		0.02394	0.99814
0.02576	0.99919		0.02576	0.99687		0.02633	0.99776
0.0281	0.99896		0.0281	0.99623		0.02872	0.99746
0.03044	0.99851		0.03044	0.99457		0.03112	0.99746
0.03279	0.9975		0.03279	0.99227		0.03351	0.99607
0.03513	0.99601		0.03513	0.99033		0.0359	0.99392
0.03747	0.99398		0.03747	0.98565		0.0383	0.99001
0.03981	0.99172		0.03981	0.98113		0.04069	0.9865
0.04215	0.99233		0.04215	0.98258		0.04308	0.98398
0.0445	0.99362		0.0445	0.98522		0.04548	0.98456
0.04684	0.99433		0.04684	0.98725		0.04787	0.98631
0.04918	0.99352		0.04918	0.98566		0.05026	0.98492
0.05152	0.99236		0.05152	0.98381		0.05266	0.9841
0.05386	0.99008		0.05386	0.97816		0.05505	0.98033
0.05621	0.98831		0.05621	0.97501		0.05745	0.97932
0.05855	0.98803		0.05855	0.97542		0.05984	0.97916
0.06089	0.9879		0.06089	0.97626		0.06223	0.9798
0.06323	0.98671		0.06323	0.97394		0.06463	0.97698
0.06557	0.98521		0.06557	0.97215		0.06702	0.9759
0.06791	0.98358		0.06791	0.9691		0.06941	0.97368
0.07026	0.98164		0.07026	0.96782		0.07181	0.96693
0.0726	0.97976		0.0726	0.9644		0.0742	0.96691
0.07494	0.9763		0.07494	0.96033		0.07659	0.96496
0.07728	0.97402		0.07728	0.95692		0.07899	0.9623
0.07962	0.97545		0.07962	0.9551		0.08138	0.96285
0.08197	0.97439		0.08197	0.95399		0.08377	0.96525
0.08431	0.97077		0.08431	0.94908		0.08617	0.96254
0.08665	0.96901		0.08665	0.94906		0.08856	0.95999
0.08899	0.96532		0.08899	0.93387		0.09095	0.95583
0.09133	0.95982		0.09133	0.92603		0.09335	0.94968
0.09368	0.95774		0.09368	0.93051		0.09574	0.94949
0.09602	0.95457		0.09602	0.93308		0.09814	0.94919
0.09836	0.94926		0.09836	0.9284		0.10053	0.94671
0.1007	0.94418		0.1007	0.92087		0.10292	0.94543
0.10304	0.9382		0.10304	0.92031		0.10532	0.9422
0.10538	0.92828		0.10538	0.91267		0.10771	0.9326
0.10773	0.92365		0.10773	0.9057		0.1101	0.93331
0.11007	0.91943		0.11007	0.90069		0.1125	0.93596
0.11241	0.89917		0.11241	0.88183		0.11489	0.92464
0.11475	0.82831		0.11475	0.83772		0.11728	0.90368
0.11709	0.5975		0.11709	0.79332		0.11968	0.88472
0.11944	0.52717		0.11944	0.77002		0.12207	0.88053
0.12178	0.51642		0.12178	0.763		0.12446	0.88117
0.12412	0.48106		0.12412	0.74076		0.12686	0.87062
0.12646	0.46156		0.12646	0.72556		0.12925	0.85654
0.1288	0.44451		0.1288	0.7133		0.13164	0.83573
0.13115	0.40285		0.13115	0.67851		0.13404	0.81234
0.13349	0.38987		0.13349	0.64833		0.13643	0.80426
0.13583	0.40862		0.13583	0.65335		0.13883	0.80452
0.13817	0.39809		0.13817	0.63936		0.14122	0.79733
0.14051	0.36439		0.14051	0.61694		0.14361	0.77907
0.14285	0.33021		0.14285	0.60362		0.14601	0.76605
0.1452	0.31155		0.1452	0.58018		0.1484	0.75565
0.14754	0.29572		0.14754	0.55945		0.15079	0.73402
0.14988	0.28472		0.14988	0.53771		0.15319	0.71306
0.15222	0.2586		0.15222	0.51819		0.15558	0.70849
0.15456	0.24986		0.15456	0.50375		0.15797	0.69242
0.15691	0.2285		0.15691	0.48069		0.16037	0.66619
0.15925	0.22419		0.15925	0.46437		0.16276	0.65083
0.16159	0.21283		0.16159	0.43738		0.16515	0.6474
0.16393	0.21892		0.16393	0.40423		0.16755	0.63134
0.16627	0.22668		0.16627	0.37252		0.16994	0.61656
0.16862	0.18768		0.16862	0.32848		0.17234	0.6
0.17096	0.15633		0.17096	0.32119		0.17473	0.59417
0.1733	0.15806		0.1733	0.33609		0.17712	0.5943
0.17564	0.14317		0.17564	0.32772		0.17952	0.59241
0.17798	0.13325		0.17798	0.30396		0.18191	0.58735
0.18032	0.15082		0.18032	0.27906		0.1843	0.58444
0.18267	0.14329		0.18267	0.25887		0.1867	0.57085
0.18501	0.12802		0.18501	0.25215		0.18909	0.56253
0.18735	0.14479		0.18735	0.24235		0.19148	0.56141
0.18969	0.13744		0.18969	0.22978		0.19388	0.57296
0.19203	0.10973		0.19203	0.22668		0.19627	0.57218
0.19438	0.10659		0.19438	0.23418		0.19866	0.57282
0.19672	0.10916		0.19672	0.21463		0.20106	0.55791
0.19906	0.09791		0.19906	0.19352		0.20345	0.55048
0.2014	0.08794		0.2014	0.18586		0.20584	0.54487
0.20374	0.08591		0.20374	0.18622		0.20824	0.53976
0.20609	0.09001		0.20609	0.16881		0.21063	0.53092
0.20843	0.09356		0.20843	0.14966		0.21303	0.50785
0.21077	0.08348		0.21077	0.15874		0.21542	0.49
0.21311	0.067		0.21311	0.14828		0.21781	0.47984
0.21545	0.05283		0.21545	0.13628		0.22021	0.46367
0.2178	0.04357		0.2178	0.12281		0.2226	0.44492
0.22014	0.04952		0.22014	0.11425		0.22499	0.42967
0.22248	0.04003		0.22248	0.09377		0.22739	0.40733
0.22482	0.04453		0.22482	0.07879		0.22978	0.37645
0.22716	0.04093		0.22716	0.07296		0.23217	0.35711
0.2295	0.03976		0.2295	0.07769		0.23457	0.33347
0.23185	0.0312		0.23185	0.07934		0.23696	0.30536
0.23419	0.03515		0.23419	0.05769		0.23935	0.26941
0.23653	0.02643		0.23653	0.03356		0.24175	0.23283
0.23887	0.00799		0.23887	0.04004		0.24414	0.20338
0.24121	0.01276		0.24121	0.03908		0.24653	0.18024
0.24356	0.0055		0.24356	0.03241		0.24893	0.16526
0.2459	0.01076		0.2459	0.04251		0.25132	0.16562
0.24824	0.02017		0.24824	0.03493		0.25372	0.15717
0.25058	0.02763		0.25058	0.02382		0.25611	0.13212
0.25292	0.01948		0.25292	0.02139		0.2585	0.11387
0.25527	0.02275		0.25527	0.01564		0.2609	0.10331
0.25761	0.01955		0.25761	-0.00547		0.26329	0.09226
0.25995	0.000952592		0.25995	0.00634		0.26568	0.09526
0.26229	-0.0054		0.26229	0.01148		0.26808	0.08366
0.26463	-0.01617		0.26463	-0.00305		0.27047	0.05571
0.26697	-0.01408		0.26697	-0.00824		0.27286	0.04298
0.26932	0.000550388		0.26932	0.00182		0.27526	0.04658
0.27166	0.01506		0.27166	0.00442		0.27765	0.04941
0.274	0.01565		0.274	0.00253		0.28004	0.04055
0.27634	-0.000485982		0.27634	-0.00914		0.28244	0.05196
0.27868	-0.00729		0.27868	-0.01098		0.28483	0.04749
0.28103	0.00144		0.28103	0.00143		0.28722	0.03151
0.28337	-0.00922		0.28337	0.000798772		0.28962	0.03608
0.28571	-0.01445		0.28571	-0.01805		0.29201	0.04374
0.28805	-0.00163		0.28805	-0.01236		0.29441	0.04178
0.29039	0.00488		0.29039	-0.00206		0.2968	0.03182
0.29274	0.00755		0.29274	-0.00543		0.29919	0.02536
0.29508	0.01693		0.29508	-0.01351		0.30159	0.02088
0.29742	0.01325		0.29742	0.000810947		0.30398	0.01503
0.29976	0.01136		0.29976	0.01736		0.30637	0.00822

## Sheet: fig5 a,b
Dose	1/resolution		Single Particle
1.3125	0.20038		Ln(Particles)	1/Resolution2								Mean	Standard Deviation
2.625	0.18675		6.49224	0.0121	0.01185	0.01135	0.01261	0.01339	0.01235	0.01339	0.01185	0.01236	0.00073624
3.9375	0.19493		7.00307	0.01588	0.01588	0.01503	0.0156	0.01617	0.01617	0.0156	0.01617	0.01581	0.00039803
5.25	0.19493		7.49554	0.02184	0.02151	0.02184	0.02151	0.02084	0.02184	0.02117	0.02287	0.02168	0.000600651
6.5625	0.19766		8.00637	0.02875	0.02914	0.02954	0.03839	0.03531	0.02993	0.03661	0.02954	0.03215	0.00393
7.875	0.1922		8.51719	0.05198	0.05146	0.05304	0.05304	0.05095	0.05198	0.05304	0.05198	0.05218	0.000787879
9.1875	0.17993		8.9872	0.05956	0.06125	0.05956	0.05956	0.06012	0.05956	0.06068	0.05956	0.05998	0.000655563
10.5	0.16903		9.4727	0.06764	0.06764	0.06764	0.06764	0.06824	0.06824	0.06764	0.06646	0.06764	0.000550551
11.8125	0.16767		Lamella Particle
13.125	0.16358		Ln(Particles)	1/Resolution2								Mean	Standard Deviation
14.4375	0.15676		6.49224	0.00522	0.00542	0.00562	0.00604	0.00562	0.00604	0.00562	0.00542	0.00562	0.000290206
15.75	0.1554		7.00307	0.01189	0.0116	0.01102	0.01189	0.01131	0.01189	0.01131	0.01189	0.0116	0.000349576
17.0625	0.15131		7.49554	0.01677	0.01677	0.01677	0.01712	0.01677	0.01712	0.01785	0.01712	0.01704	0.000370831
18.375	0.14722		8.00637	0.02208	0.02248	0.02127	0.02167	0.02127	0.02167	0.02167	0.02208	0.02178	0.000416989
19.6875	0.14586		8.51719	0.02903	0.03092	0.0295	0.03092	0.0314	0.03044	0.0314	0.0295	0.03039	0.000929147
21	0.14313		8.9872	0.04407	0.04181	0.04293	0.04293	0.0435	0.04237	0.0435	0.04407	0.04315	0.000795927
22.3125	0.14177		9.54681	0.0512	0.05182	0.05182	0.05182	0.05244	0.05244	0.05182	0.05182	0.0519	0.000398003
23.625	0.13631
24.9375	0.13086
26.25	0.1295
27.5625	0.12677
28.875	0.12677
30.1875	0.12268
31.5	0.12132
32.8125	0.11859
34.125	0.11859

## Sheet: Supplementary fig1
Thickness
172.324
158.523
178.255
175.095
198.229
216.322
177.86
225.778
213.546
222.002
174.272
214.788
195.491
153.34
126.699
135.005
156.859
168.493
198.355
170.399
197.07
235.25
204.861
175.79
277.747
287.215
365.971
354.229
335.751
154.306
205.275
214.94
166.791
243.705
342.922
333.027
336.27
301.308
221.371
243.716
219.67
236.398
239.414
178.656
233.507
230.298
200.061
180.822
128.58
129.195
126.097
171.041
175.375
207.426
207.261
232.291
212.458
191.29
154.959
120.068
120.982
115.325
127.228
155.64
151.567
205.081
169.167
99.6404
122.644
103.698
106.609
114.271
86.3554
165.79
130.563
122.658
200.828
102.104
108.561
173.615
167.036
187.137
203.94
195.888
145.933
162.369
234.317
239.572
253.518
277.882
337.269
193.407
187.382
198.57
280.431
202.447
228.093
231.989
212.762
262.559
222.011
220.194
206.732
192.862
187.574
262.409
233.043
248.686
266.339
232.098
208.129
237.581
248.137
291.771
243.585
230.954
217.788
243.728
167.956
224.916
272.773
222.216
245.305
245.583
234.587
241.148
232.317
161.873
160.775
172.29
285.046
234.367
224.947
238.076
235.257
190.061
190.511
200.409
186.225
185.309
129.467
155.792
144.012
205.76
137.426
142.492
237.244
230.707
231.712
215.926
223.687
159.673
131.978
135.191
159.944
146.142
114.225
227.535
223.857
134.189
147.614
155.919
123.299
122.842
138.552
138.487
134.579
127.457
132.135
129.576
133.883
124.885
120.495
245.193
224.158
221.126
233
173.088
222.748
128.248
231.693
116.779
204.362
132.533
189.499
194.038
198.712
188.923
192.882
166.626
202.318
112.365
116.371
92.5757
196.062
202.296
139.011
145.874
196.569
134.56
135.546
136.974
146.293
152.756
129.039
152.643
120.108
166.205
158.665
259.321
112.197
146.013
144.211
138.454
135.7
130.898
128.884
149.818
148.491
151.115
251.3
177.926
150.352
142.548
129.452
138.059
145.736
123.754
110.267
156.837
159.67
160.093
302.91
155.102
150.561
238.587
227.517
188.95
188.372
172.742
138.051
170.729
164.022
275.589
149.332
155.617
121.05
181.134
222.764
145.959
131.194
148.304
133.838
135.474
249.76
156.52
279.386
254.308
126.146
160.84
235.469
254.091
130.693
120.196
130.022
243.62
227.536
298.122
244.529
222.82
207.224
190.938
208.931
184.195
217.344
192.481
273.131
209.064
359.579
346.478
306.849
315.764
237.074
219.226
192.76
159.299
166.287
311.7
197.981
222.631
208.592
137.536
106.274
191.892
173.612
156.704
263.167
257.005
378.358
143.91
85.8901
146.68
172.43
171.053
148.971
160.268
132.921
184.186
182.983
214.8
182.283
167.359
167.141
271.401
247.412
300.449
238.067
226.631
79.2782
289.115
206.049
291.07
300.993
150.05
265.935
197.159
351.747
264.149
226.094
106.916
136.19
193.333
199.529
185.822
175.568
268.611
122.39
235.363
159.788
195.712
196.593
279.608
191.949
208.863
367.622
267.287
179.856
277.366
178.931
257.036
173.353
181.073
189.933
199.054
187.521
187.421
196.541
169.056
171.058
158.245
163.332
114.014
111.646
173.561
137.438
185.333
110.046
149.87
95.5176
212.189
193.459
145.179
151.471
97.1883
154.274
227.043
186.566
143.823
140.028
177.144
172.961
128.517
130.725
137.231
162.918
190.806
182.303
179.606
329.283
366.709
447.096
274.966
232.96
244.037
235.056
265.977
311.366
238.173
184.274
194.819
186.754
162.228
200.014
202.744
131.725
153.253
253.759
397.722
240.452
237.288
277.739
217.098
339.72
339.689
306.722
314.796
172.635
201.821
210.192
203.344
256.68
288.272
250.846
294.952
257.35
267.356
246.043
249.799
258.18
269.672
267.14
244.339
206.163
241.378
263.29
122.271
297.04
133.02
173.865
191.958
122.832
106.006
288.993
190.076
175.381
149.922
157.461
186.899
291.586
196.001
174.6
276.186
283.513
183.152
256.262
296.338
205.204
217.985
232.914
225.165
228.448
154.432
156.166
212.234
184.102
298.805
197.165
188.292
190.55
178.802
182.095
219.889
208.008
306.144
303.186
177.264
300.993
290.157
122.694
236.426
197.478
138.63
183.81
208.525
166.351
226.64
282.645
289.607
286.924
328.156
328.504
209.641
198.017
348.233
336.017
334.524
348.396
349.783
321.175
335.246
313.88
205.309
197.9
177.792
194.352
197.582
179.56
160.567
150.131
174.747
154.06
166.164
137.561
136.272
163.629
130.61
136.598
122.095
132.304
132.204
250.106
129.353
140.577
143.016
141.86
165.872
132.044
132.295
135.943
139.982
123.525
139.016
135.025
136.989
135.3
288.998
170.193
105.148
124.127
141.31
263.358
142.504
160.114
130.31
172.649
184.107
202.402
205.786
209.653
150.313
236.392
202.95
204.239
215.356
91.0866
93.1506
69.4605
84.8443
197.547
177.264
137.458
206.229
278.498
257.753
190.005
140.028
152.814
162.565
153.577
139.232
118.774
119.614
126.473
157.659
160.786
167.713
168.302
156.419
144.426
165.433
165.927
174.662
173.181
166.7
154.983
191.117
149.025
341.718
333.799
330.323
325.004
152.37
109.459
223.564
244.863
234.032
261.315
293.568
276.469
108.965
225.648
193.356
254.222
133.712
185.767
298.057
250.007
292.188
321.569
297.8
290.115
270.452
269.488
191.871
201.363
188.79
194.723
204.41
202.414
209.061
205.187
95.2289
158.902
146.01
106.143
198.902
89.7391
242.521
236.646
220.995
218.697
221.689
190.449
428.063
390.71
136.167
220
397.129
383.178
376.804
131.001
358.596
303.559
314.154
331.034
311.873
327.949
207.565
120.377
151.311
207.754
188.941
190.941
162.706
180.816
178.888
188.728
190.052
210.782
206.003
106.483
342.867
324.101
339.58
113.278
345.759
322.181
334.076
333.761
340.544
201.57
102.19
319.649
306.998
334.299
343.155
334.358
166.375
170.634
168.734
160.61
197.799
168.144
158.347
163.683
382.292
383.838
374.585
155.253
367.291
350.581
348.129
203.512
346.744
336.844
170.104
269.266
282.047
135.906
139.436
130.8
117.29
168.606
183.769
189.134
160.996
153.672
163.351
136.914
209.371
242.258
251.714
249.798
225.658
147.601
231.094
220.442
310.288
233.695
247.694
262.181
240.047
206.392
213.463
240.836
150.853
206.183
187.878
329.875
188.654
169.053
185.517
156.6
173.336
356.684
370.272
136.381
304.805
278.211
289.951
277.46
301.769
292.313
316.036
266.532
272.06
265.634
135.062
250.743
237.814
251.368
294.522
208.576
200.066
160.438
181.313
153.324
348.923
134.513
283.583
240.496
104.823
165.453
123.702
430.669
277.649
407.019
410.66
393.367
160.456
206.622
382.101
371.125
367.932
414.015
267.208
376.371
365.668
368.947
368.33
300.723
148.859
300.517
281.141
279.692
264.758
267.49
276.879
266.369
272.532
204.132
193.139
148.123
249.725
272.839
277.355
266.516
250.413
215.35
195.49
322.85
267.891
243.403
177.201
462.488
309.846
320.316
263.093
327.406
244.198
210.106
226.521
197.844
184.534
163.057
145.415
152.236
197.27
239.35
245.712
225.122
217.759
183.819
240.294
218.588
122.589
233.566
184.961
266.65
258.258
219.607
230.222
236.761
264.417
264.974
264.503
177.238
242.614
228.2
258.458
240.586
166.648
187.71
175.914
167.403
188.369
203.698
168.177
241.124
124.722
141.769
201.491
177.992
207.783
245.591
304.627
339.298
150.144
213.571
222.373
239.721
208.418
201.693
171.287
180.793
180.254
221.486
218.856
194.919
198.73
234.609
237.641
302.01
273.971
178.381
145.443
170.168
155.237
215.628
206.942
226.312
203.448
192.954
233.272
218.176
173.347
219.554
188.115
172.723
420.028
282.815
330.379
206.591
175.662
423.255
276.895
364.954
269.69
188.648
168.817
176.597
357.436
168.54
216.83
155.826
181.429
173.564
189.517
170.057
152.162
312.314
206.118
289.27
286.105
204.939
248.464
197.17
207.031
177.13
112.004
171.853
131.961
220.099
194.854
155.632
207.813
204.569
191.272
289.485
213.262
328.574
158.998
295.781
175.977
156.651
238.347
164.161
210.341
214.748
164.106
150.767
251.198
269.319
271.542
257.247
328.043
255.15
195.009
315.664
269.822
272.609
270.77
185.952
341.393
188.402
269.386
308.833
278.071
195.39
259.903
243.981
142.723
393.422
129.185
325.431
327.36
277.321
297.363
234.222
176.418
288.955
237.951
268.134
338.691
187.102
211.847
310.394
213.252
257.924
189.597
148.984
257.133
250.64
342.676
419.925
394.501
412.69
315.9
364.576
315.439
273.62
211.89
204.834
271.718
254.135
140.212
113.663
128.653
163.994
154.943
275.683
262.22
178.218
253.65
308.532
292.929
149.259
145.033
151.782
176.833
180.507
160.751
305.775
134.57
286.941
389.723
264.379
236.92
286.718
277.156
314.272
182.733
304.438
244.553
259.899
295.121
287.657
293.161
294.982
375.568
369.913
330.794
215.634
185.066
190.586
195.492
257.764
215.33
328.324
339.622
302.618
317.155
266.855
197.568
166.929
275.134
271.656
331.068
275.307
235.838
216.792
225.176
238.823
417.59
171.444
170.388
154.835
290.773
334.998
295.798
280.38
427.464
250.205
276.278
276.833
308.983
300.684
242.158
283.539
234.582
222.258
130.852
167.047
180.906
169.7
158.934
129.964
282.954
264.666
271.503
265.433
250.998
169.503
178.59
214.633
184.487
202.627
225.862
208.225
242.717
236.735
291.351
225.824
260.033
274.487
275.751
268.479
224.889
243.443
258.585
233.917
277.044
298.143
206.147
143.39
144.326
155.717
202.452
276.631
267.369
108.386
270.087
221.253
123.74
239.904
88.2385
101.275
157.656
265.172
142.086
145.345
124.548
90.2701
112.33
176.523
271.109
199.802
160.397
183.65
186.961
254.312
258.281
261.659
286.808
293.954
196.553
242.509
158.074
134.478
115.228
94.1198
226.469
198.227
144.541
153.319
179.773
280.59
334.958
272
276.981
269.229
271.932
252.535
387.285
438.445
283.926
285.506
209.295
260.819
267.133
234.499
270.849
227.971
307.859
214.533
174.699
192.914
164.924
218.835
257.373
249.44
320.883
207.23
210.653
247.197
248.9
290.94
297.887
177.777
181.336
238.315
181.495
186.148
213.667
284.335
273.114
184.037
175.18
296.265
289.54
314.834
234.177
282.588
287.436
283.455
127.22
155.131
169.459
144.618
109.37
273.397
291.988
221.156
269.424
316.824
294.777
160.014
171.293
238.159
266.906
255.036
303.467
300.716
238.126
205.391
200.528
274.88
260.077
278.649
269.039
253.425
240.994
171.436
277.425
283.087
215.15
395.857
409.03
404.695
135.663
275.221
265.845
346.257
257.182
261.51
221.853
185.295
240.696
399.067
325.172
189.116
213.383
233.224
280.076
334.623
202.748
131.26
131.792
202.1
344.847
335.787
291.814
290.109
268.381
297.213
308.292
146.124
144.498
253.858
184.695
189.782
179.026
207.738
180.68
184.329
191.509
195.75
189.101
176.557
107.716
172.464
192.944
204.76
136.404
145.253
129.119
111.83
114.799
354.102
349.839
97.8903
347.148
306.85
281.166
278.04
229.063
252.701
217.319
208.632
272.179
205.68
66.1255
216.944
243.679
237.105
279.423
306.643
242.311
278.643
294.903
272.598
253.864
52.9008
242.661
258.995
238.033
185.046
402.387
187.731
151.183
317.554
234.327
311.767
148.341
312.01
291.821
168.227
214.252
459.174
253.394
321.519
163.375
184.385
180.906
129.827
206.375
116.457
156.824
209.114
287.447
272.959
155.704
144.83
263.381
146.656
153.032
71.7776
158.007
175.852
165.365
198.254
203.897
197.069
173.431
178.115
195.702
221.509
149.954
207.336
166.334
129.095
103.564
204.592
120.774
192.644
181.944
191.108
206.703
142.873
209.318
320.963
152.935
154.962
143.91
152.38
164.812
155.42
178.038
154.93
230.449
130.993
113.809
128.306
161.232
121.008
297.085
177.321
179.557
185.931
190.505
105.224
192.681
388.102
278.014
342.56
343.313
270.405
210.732
206.183
215.326
219.641
102.148
221.099
120.453
283.567
327.445
281.289
287.134
400.208
150.3
282.692
181.446
163.054
181.047
196.849
202.909
210.019
195.798
175.73
185.374
179.477
205.364
223.486
148.276
293.128
186.401
363.449
213.884
291.195
400.91
377.655
290.768
207.05
184.242
125.182
156.14
177.398
135.963
366.186
162.848
138.635
282.596
169.823
186.392
160.451
167.519
207.488

## Sheet: Supplementary fig3
x,y shift	Euler shift
1.78804	1.36427
1.49331	1.4296
0.516802	1.67744
2.78788	2.87862
1.47156	1.50918
2.00691	1.09036
0.784225	1.13991
4.02364	3.59889
2.24103	1.08419
3.68394	3.37998
0.262672	1.12143
1.04624	1.80915
0.847055	2.00669
0.453491	0.607115
1.21645	0.916242
1.75915	1.44297
1.21519	1.85801
1.74996	0.979681
0.487752	1.2404
0.96472	1.90136
0.519758	0.827003
0.191701	1.67731
0.847055	2.08382
0.516802	2.19196
1.62916	1.17287
2.41925	1.46224
1.03657	1.81442
1.58666	1.97617
0.642496	1.21452
1.09825	1.83545
1.21645	0.853154
0.833255	0.89545
1.12893	0.946335
1.8363	1.71047
2.74626	1.20601
1.04624	1.27456
1.14363	0.931264
1.28326	1.04322
1.8459	1.35988
1.85725	1.99875
1.8459	1.58973
1.52983	1.58986
0.262672	1.05809
1.47156	0.978933
1.50708	1.31312
1.54946	1.98137
1.26026	2.05547
0.630639	1.18209
0.740673	1.66655
0.847055	0.744521
2.24821	1.78095
0.847055	0.583425
1.43632	0.952423
0.516802	1.15328
2.10688	0.716405
1.26026	1.91854
0.717841	1.90474
0.519758	1.38282
0.616891	1.9073
1.18884	1.32459
0.784225	0.960115
1.47156	1.80449
1.19092	1.86834
0.763388	1.11356
0.414113	1.00912
0.740673	1.28665
0.660295	0.444041
1.47156	1.48646
1.19092	0.754496
1.41513	0.727342
1.21519	1.56267
1.62542	0.522659
1.21645	1.63944
2.46702	1.65956
1.60084	1.65121
1.12893	0.773055
0.982267	1.4224
1.71017	1.09854
0.262672	1.30657
0.717841	1.57753
1.20313	0.805383
0.717841	1.91897
0.998547	2.49696
1.35011	1.10828
0.050841	0.112779
1.21519	1.20691
0.847055	0.716623
1.49331	1.113
1.78804	0.376798
1.47156	1.96636
2.35519	1.44987
1.53772	0.521451
1.39977	4.53726
1.04624	2.5885
1.39977	1.46084
1.78804	1.28263
1.36337	2.05993
1.39977	0.959214
1.25788	1.72183
0.516802	1.31936
1.18884	0.999743
1.09825	1.26124
0.548861	1.12109
1.5707	2.21904
1.21519	2.48689
1.89056	1.74014
0.819333	1.56695
0.96472	0.943536
0.910524	1.4637
0.852385	1.3846
1.68051	1.7389
1.12893	1.50292
0.487752	1.19199
1.42505	2.02168
0.96472	1.51381
1.42505	0.759567
0.763388	1.05077
0.577491	1.99008
0.616891	0.933157
1.32558	1.82678
0.414113	1.46424
1.04861	1.42221
1.32558	1.31241
0.583434	1.19014
1.04861	2.1638
1.53772	1.89667
0.616891	1.54014
0.414113	1.85521
1.18884	1.48645
1.59455	0.719839
1.12893	0.954385
0.321187	0.8066
0.577491	0.986393
0.740673	1.77448
1.41513	1.48566
1.96438	1.88533
1.53018	1.19103
1.41301	0.4317
1.8459	0.460818
1.79619	0.331389
0.847055	2.78925
1.59455	2.08764
1.04624	0.541611
0.852385	1.14512
0.847055	2.32787
1.12893	1.07495
0.453491	1.2084
0.847055	1.88057
0.847055	0.364865
0.763388	1.17782
0.453491	0.689072
1.89056	0.822947
0.262672	1.84437
1.71017	0.917486
1.42505	0.446568
0.050841	1.73681
1.12893	0.924626
0.901718	0.979474
1.26026	1.98899
2.30997	0.740218
1.20313	0.578391
0.982267	1.62262
1.36337	2.34743
1.39977	0.952768
0.487752	1.97869
1.04861	1.15626
1.04861	1.76846
1.47156	1.56956
2.49012	1.44436
1.71017	1.92882
1.25788	1.82189
1.75915	0.545991
1.20313	1.41735
0.321187	1.53791
1.21645	1.01684
1.24257	0.948433
0.516802	1.2215
1.5272	1.78857
1.12893	0.686864
0.784225	1.22148
0.637814	2.14365
2.09876	0.923253
1.68051	1.16272
0.740673	0.533262
0.685116	1.63843
0.414113	1.09298
1.41301	1.80404
0.982267	1.84091
1.09324	1.4672
0.414113	0.750016
1.36337	0.998057
0.367978	1.26117
1.53772	1.36323
0.588549	0.495366
1.92586	1.20075
0.976124	2.62964
0.453491	1.39685
1.53018	1.36973
1.20313	1.14111
1.73903	1.38868
1.53018	1.37584
1.74017	1.58325
0.884305	0.986075
1.98121	1.06813
0.763388	0.849142
1.60084	1.02719
0.94467	1.34727
1.29532	1.69768
0.982267	1.177
0.583434	2.50293
0.94467	1.37837
0.763388	1.53601
1.59455	1.23331
0.884305	1.51532
0.516802	1.6293
2.79563	1.38734
1.41301	2.64046
0.583434	0.972342
0.577491	1.72648
1.04861	0.867812
0.453491	1.00915
0.781594	1.65126
1.53018	0.912296
0.847055	1.41544
1.21519	1.73009
0.847055	0.887471
0.740673	2.55965
1.20313	1.69013
0.901718	1.17919
1.47156	1.36059
0.616891	2.4414
2.09876	0.993688
0.784225	1.08751
0.516802	0.672905
0.519758	1.03356
0.982267	1.76223
1.71017	1.6265
0.40911	0.559283
0.847055	1.46495
0.414113	0.966786
0.583434	3.28085
0.847055	1.00178
1.06813	1.98633
1.32558	1.03974
1.21519	1.81831
0.549905	1.6391
1.5707	1.47026
1.39977	0.978073
0.519758	2.22346
0.516802	1.49765
1.93709	0.679362
0.96472	0.86685
0.262672	0.918248
0.761439	1.28543
0.763388	0.717131
0.847055	1.00823
1.32558	0.499042
1.21519	0.849866
1.20313	1.53724
1.71607	0.878766
1.32601	1.73302
1.74017	0.671364
0.487752	1.79698
0.976124	1.33279
1.04624	1.64782
2.02291	1.10779
0.577491	2.29725
1.20313	0.963114
0.761439	1.09065
2.10688	1.39118
0.453491	1.06918
1.47156	1.32578
0.583434	2.63562
0.262672	1.9933
0.453491	1.1098
1.18884	1.40203
0.94467	2.06717
1.04624	0.411209
0.784225	1.20757
1.39977	2.31127
1.68647	0.726716
1.42505	1.20757
1.20313	1.01449
0.414113	0.852945
1.21645	0.628709
1.43907	1.28799
0.784225	1.03825
0.262672	1.59745
0.998547	1.45821
1.21645	1.56643
1.04861	2.2128
1.5707	1.56713
1.47156	1.39851
0.40911	1.36037
1.09825	1.74795
0.321187	1.99184
0.717841	1.77467
0.784225	1.1987
0.414113	1.27393
0.740673	2.25592
0.583434	1.00054
1.26026	2.63652
1.12893	0.577972
0.784225	1.3665
0.852385	0.655614
0.516802	1.30264
0.740673	1.97367
0.583434	1.55513
4.4232	4.06626
0.982267	1.50787
0.414113	0.994765
2.16204	2.29697
0.453491	2.06926
0.453491	1.18265
1.8459	1.63517
0.453491	1.99574
1.47156	2.11487
0.321187	1.5232
1.43632	1.95379
1.36337	1.23135
1.53772	1.58346
1.47156	2.00314
1.04861	1.08621
1.41513	0.649392
0.982267	1.69717
0.982267	2.06796
1.15538	0.218653
0.660295	0.893704
2.39124	0.993138
1.18884	2.29151
1.25788	1.19756
0.487752	1.52612
0.191701	1.45528
1.59455	2.24308
0.414113	1.23338
0.717841	1.65104
1.04861	2.30119
2.30997	1.31758
1.43632	1.64958
1.39977	2.10395
1.8459	0.934815
1.74017	0.568345
1.04861	0.95823
0.453491	1.32819
0.453491	1.89946
0.636309	1.36486
1.57647	0.443291
1.18884	1.19942
1.89961	1.10305
0.96472	1.36358
0.266296	2.87063
0.321187	2.3417
1.21645	1.83415
1.36337	1.37602
0.740673	1.77594
1.09825	0.970412
1.68051	1.34125
0.763388	2.24475
2.46045	0.436077
1.42505	1.37756
1.04861	1.15749
1.78804	1.9115
0.616891	1.23394
0.94467	1.23232
1.20313	1.14525
1.39977	1.62879
1.25788	1.29484
0.487752	2.02222
2.24103	0.551984
0.588549	1.07858
1.53018	0.409502
2.09876	0.952091
0.050841	1.34643
0.982267	2.12605
0.707449	1.56677
1.21645	1.2793
0.453491	0.987986
1.21519	1.51823
1.32558	1.02035
1.20313	2.21594
1.34817	0.529055
0.982267	0.932291
0.740673	1.07844
1.21519	1.50306
2.39124	2.94847
1.53018	1.73254
1.99765	2.08492
2.30997	1.32799
1.36337	1.17006
1.4585	1.53535
0.901718	1.57264
1.71017	0.529679
1.25788	1.36125
0.982267	1.50922
0.83078	3.17429
1.27419	1.71594
0.763388	1.16327
0.262672	1.50878
0.453491	0.977924
1.71017	1.7123
1.04861	1.67053
1.53018	1.64194
0.321187	0.372725
1.27299	1.66744
0.321187	1.25063
1.20313	1.19378
2.09876	1.49879
0.784225	1.22718
1.42505	1.15083
0.321187	1.09438
0.784225	0.793615
1.6439	1.60718
0.660295	0.771462
0.784225	1.18967
0.763388	1.22819
1.36337	0.874261
0.266296	1.24451
0.94467	1.10057
0.664057	1.04796
0.262672	1.39856
0.453491	2.16944
2.39124	2.276
0.050841	0.492677
0.740673	1.48614
0.998547	1.26722
1.59455	0.93128
1.47156	0.393173
0.548861	1.11406
2.39124	0.929675
1.21519	1.2601
1.21645	1.86495
1.21519	1.58493
1.89056	1.30331
1.50369	0.725589
0.998547	1.68632
0.740673	1.44693
0.414113	0.975344
1.71017	1.80115
0.812496	0.877897
0.847055	0.93356
0.982267	0.97853
0.740673	1.6848
0.998547	0.756335
0.96472	1.68506
1.20313	0.954905
0.740673	1.03285
2.29555	1.75141
1.04861	1.48664
1.68051	1.374
0.660295	2.16494
0.191701	1.57085
1.8363	0.697819
0.800129	0.604217
0.763388	2.15741
1.43632	1.05931
0.262672	0.771499
1.47156	1.56894
1.8459	1.89224
0.636309	0.754561
1.91983	2.46108
1.21519	1.04323
0.485782	2.66247
1.8459	1.32332
1.25788	1.49387
1.74017	1.72778
1.8459	1.20462
0.784225	2.26851
0.414113	1.07757
0.784225	1.8228
0.191701	2.88585
0.982267	1.24173
0.982267	0.997564
1.99765	1.78399
0.812496	1.29261
1.47156	1.6659
1.21645	1.90608
0.577491	2.33242
0.636309	1.36658
0.998547	1.91254
1.71017	0.778594
1.04861	1.62119
1.8363	2.34383
1.04861	2.03318
1.81458	1.2656
1.04861	0.604854
0.642496	1.79441
1.59455	1.41982
2.39124	2.60609
1.20313	1.08843
2.00691	0.452687
1.42505	1.85056
0.847055	1.10388
0.758757	1.57854
0.367978	1.10993
1.59455	1.79594
1.98904	2.95917
1.09324	1.13412
1.75915	1.42351
0.548861	1.58503
0.982267	0.468758
1.04861	1.20228
1.25788	1.54566
1.39977	1.18196
0.998547	1.23485
0.740673	0.734591
1.41301	4.87902
0.901718	4.33314
1.42505	4.25429
1.20313	4.631
0.549905	4.66725
0.414113	1.13274
1.59455	1.80322
1.21519	1.90977
1.68051	1.11698
1.43632	1.66145
0.642496	0.95235
1.51598	1.20479
0.549905	2.63224
0.96472	1.15118
0.740673	1.06518
0.901718	1.11767
1.25788	1.06734
1.53018	2.41824
1.74996	0.279337
0.050841	2.10477
1.04624	1.86707
1.25788	2.46888
2.00691	1.46053
0.717841	1.12273
0.583434	1.8589
1.75631	1.50533
0.191701	1.69722
1.29532	1.07106
0.717841	0.989776
1.09324	2.06056
0.487752	1.2122
0.414113	1.6474
0.784225	1.15138
1.04861	1.24406
1.24257	1.23193
0.660295	1.4949
0.414113	0.906157
1.25788	0.802192
0.901718	1.27258
0.321187	0.932572
2.30734	1.1458
1.43907	2.09585
1.98121	1.20473
0.763388	2.05259
1.0302	0.647381
0.784225	1.31244
1.74017	0.614785
1.11507	1.82196
0.191701	1.81297
1.39977	2.31497
1.09324	2.28298
2.49012	1.17202
0.050841	0.606403
1.52983	1.49306
1.47156	1.42977
1.50369	2.04437
0.717841	1.21336
1.12893	1.06134
0.642496	1.30634
0.784225	0.700884
1.21519	1.54263
1.41301	1.25208
1.79619	1.81949
1.21519	0.951756
2.02266	1.3087
1.99765	1.23142
1.21645	0.804324
0.998547	1.50239
0.740673	1.38779
0.740673	1.95059
1.21645	1.99805
0.96472	1.98257
0.414113	1.62997
0.636309	1.68338
1.53018	0.890478
1.42505	0.502111
0.321187	0.811853
0.453491	1.59196
0.321187	1.51617
1.25788	0.880305
1.8459	1.47651
1.25788	1.22071
0.577491	1.36253
1.54946	1.54637
0.847055	2.49759
1.18884	1.16464
0.487752	1.82422
1.79622	1.27874
0.784225	2.12956
0.516802	1.34955
2.22685	1.72283
0.262672	1.00927
1.12893	1.09549
1.39977	0.907455
1.36337	2.20264
1.09825	0.992949
0.453491	2.06053
0.901718	1.04396
0.321187	1.79853
0.191701	1.33922
1.04624	1.23835
0.453491	1.21803
1.68051	2.00292
1.65735	1.80974
1.04861	1.49135
0.976124	1.94183
0.740673	1.71878
1.09324	0.530136
0.847055	1.87834
2.74004	1.24924
0.414113	0.828136
0.96472	1.53659
1.39977	1.01251
0.583434	0.842422
1.25788	0.686285
1.27419	4.86166
1.53018	1.90338
1.42505	1.79276
0.847055	1.45343
1.53018	0.861836
0.847055	1.49171
1.53018	1.2034
1.8459	1.46107
0.763388	0.775402
1.15538	0.661512
1.21519	1.16457
1.79619	1.26455
1.42505	1.01226
0.262672	0.619591
0.549905	1.65063
1.41301	1.77782
2.29555	2.1447
1.75631	1.17635
1.25788	0.691868
0.910524	0.832047
0.847055	1.05861
2.00691	1.21828
1.04861	1.00363
0.910524	1.77785
1.47156	1.39285
1.8459	1.13993
0.549647	1.22647
1.41513	2.17558
0.763388	0.634417
1.04861	1.41972
1.20313	1.69824
1.59455	1.45482
0.453491	0.389624
0.453491	0.920568
2.00691	1.04729
0.717841	1.66805
1.98121	1.97435
0.982267	1.40772
0.262672	0.571755
0.998547	0.837978
0.717841	0.947487
0.516802	0.686704
0.636309	1.21048
2.24103	1.38449
0.717841	1.54915
0.761439	1.06623
2.30997	1.08803
0.94467	2.00768
1.28326	1.121
1.74017	0.816917
0.982267	1.3059
0.191701	1.27859
1.53018	1.84208
1.92586	1.83677
0.96472	0.601767
0.050841	1.66066
1.41301	1.74804
1.41301	1.99667
1.05292	1.55762
1.75915	0.374928
1.71017	1.40017
1.32558	1.3725
1.15538	1.68776
1.21519	2.15284
1.39977	1.7977
1.50369	1.14179
0.740673	1.08733
1.21519	0.815426
1.07893	0.92114
1.68051	0.442909
1.39977	1.19077
1.53772	1.24976
0.616891	0.448569
1.21519	0.614515
0.050841	1.21473
0.83078	1.8881
0.367978	2.1824
0.414113	1.33269
2.59804	1.99223
1.20313	1.15446
1.27299	1.79473
0.707449	1.80319
0.414113	0.663697
0.616891	1.26205
2.07176	0.523516
0.847055	0.887896
2.10688	1.5138
0.266296	1.46666
1.59455	1.481
1.04861	1.84039
0.717841	1.25105
1.42505	0.26129
0.982267	1.95031
0.577491	1.47682
0.94467	0.550141
2.03059	2.09247
0.414113	2.06396
0.453491	1.94072
0.262672	1.33065
1.89056	1.07595
0.94467	1.26677
0.982267	1.65295
1.04624	1.25616
1.04624	1.4843
1.04624	1.41689
0.616891	0.695216
0.191701	1.39321
1.59455	1.20193
1.68051	2.32852
0.945277	1.43724
0.94467	1.32752
0.784225	1.82258
2.24103	1.03372
1.99765	1.18098
0.781594	0.655134
0.516802	1.60384
0.763388	0.789851
0.847055	0.653972
2.24103	2.19315
1.12893	1.28381
0.998547	1.24134
1.59455	1.03243
0.94467	1.57793
0.262672	2.02338
0.733095	1.19999
0.487752	0.769648
0.847055	1.67434
1.43907	1.11667
1.85268	1.74837
0.94467	1.69973
2.52537	0.986562
0.453491	0.292939
0.453491	1.28534
1.34817	0.672975
1.21519	2.05161
0.660295	1.98329
1.39977	2.05202
1.78804	0.921535
0.94467	0.832458
0.763388	1.88909
1.20313	1.33323
0.998547	1.29545
1.00198	0.700031
1.97306	1.37574
0.901718	0.975519
1.59455	1.1737
1.42505	1.80614
0.998547	1.6933
0.998547	0.704254
1.43632	0.651369
0.982267	1.38582
0.191701	0.870886
2.10688	2.0144
0.191701	1.09139
0.901718	1.3207
1.8459	1.27898
1.18884	0.999103
1.74996	0.301002
1.43632	0.540703
0.824147	1.15523
1.29532	1.17194
1.52983	1.48149
0.740673	1.05957
0.998547	1.42592
0.191701	1.56431
1.15538	1.77242
0.642496	1.32436
0.884305	0.975681
0.982267	2.33694
0.519758	1.98165
1.29532	2.02426
0.453491	1.06511
2.09876	1.45078
0.616891	0.472832
1.98904	1.40175
1.42505	1.69121
0.847055	1.96001
0.910524	1.32307
1.79622	0.678616
1.89056	0.720979
1.75915	1.1131
2.10688	0.121955
1.04861	1.34175
0.96472	1.73502
0.763388	1.3039
0.982267	1.44434
1.49331	1.10423
1.31607	0.913409
0.763388	1.50857
1.20313	0.504511
1.53018	1.36091
1.59455	0.792979
0.998547	0.553884
1.20313	1.80205
0.487752	1.0369
1.41301	1.26524
0.763388	1.8127
1.42505	0.944305
0.583434	1.49227
0.516802	0.776217
1.89056	0.951746
1.59455	1.16645
1.18884	1.64363
2.1879	1.88035
0.487752	0.943602
0.763388	1.08043
0.740673	1.03295
0.266296	1.97488
1.21645	1.58335
1.68051	1.32929
1.09324	0.764346
1.71017	0.558698
1.27299	2.00348
1.25788	1.06984
1.53018	1.1315
1.21645	0.920428
1.59455	0.827848
0.262672	1.37455
0.414113	1.24358
0.763388	0.312881
1.74996	1.57667
0.266296	0.932176
2.30997	1.30969
1.29532	0.83398
1.68051	0.99851
0.487752	0.727203
1.04861	1.10192
1.6439	0.603643
0.549905	1.85597
0.414113	0.981466
0.487752	0.988825
0.642496	1.69654
0.982267	1.70569
2.74626	1.83389
1.21519	1.46478
0.266296	1.03898
1.25788	0.635112
0.660295	0.817371
0.660295	2.24816
0.487752	2.2747
2.22685	0.879067
0.519758	1.42144
0.740673	1.07143
2.19639	1.79096
0.717841	1.41584
0.833255	0.9964
0.998547	2.10105
1.04861	2.84428
0.847055	0.904419
1.29532	1.42333
1.78804	0.68546
0.616891	0.985927
2.29555	1.70202
1.42505	1.12524
0.191701	1.20503
1.65858	1.75642
0.588549	1.29958
0.910524	0.881613
0.321187	1.72765
0.266296	1.37827
0.414113	0.965008
0.884305	1.35763
1.59455	1.09113
0.548861	0.848228
1.74017	1.08319
1.04861	1.18372
1.04861	1.53229
0.998547	1.828
0.96472	1.42694
1.98904	1.64844
0.453491	2.49566
2.10688	1.11308
0.583434	1.67303
1.97306	0.785115
1.26026	1.1292
1.53018	0.754524
0.847055	1.96816
1.32558	1.39451
0.96472	1.40446
1.39977	1.69038
1.8459	1.39682
0.96472	1.28975
0.487752	0.721696
1.26026	0.407572
1.04624	1.711
0.740673	0.519727
1.21519	0.953227
1.21519	1.42668
0.763388	1.47198
0.961587	2.08944
0.910524	1.33137
0.740673	0.514384
1.18884	1.0779
0.191701	1.49857
1.41301	1.56807
0.453491	0.688115
0.910524	1.13689
0.321187	0.940746
1.68647	1.07252
1.53018	2.09838
1.09324	0.759726
1.04624	0.731711
0.998547	0.458652
1.47156	1.27837
1.11507	0.645808
1.97306	2.16469
0.998547	0.916052
1.04861	1.80477
0.96472	1.46009
1.79622	1.6489
0.740673	1.50216
1.64018	1.68489
0.901718	0.413696
0.812496	1.62133
0.781594	1.66738
1.78804	1.27235
0.976124	1.94099
0.583434	2.31401
1.59455	0.764925
0.763388	1.12719
0.660295	2.03501
1.09324	1.81251
1.42505	1.88335
0.847055	1.26074
0.998547	0.700515
1.04624	2.1074
0.262672	0.930936
0.910524	1.48916
1.59455	1.03486
1.78804	2.08063
1.04861	0.568997
1.12893	0.892963
1.47156	1.08113
0.96472	1.20523
0.660295	1.45563
0.487752	1.99563
1.99765	2.02302
0.583434	1.73287
0.321187	1.15117
0.740673	3.07316
1.98904	2.05452
1.12893	1.36315
1.34817	2.3551
1.21519	1.49752
0.191701	0.97048
0.050841	1.2424
1.20313	0.563334
2.10688	1.22638
0.812496	1.68914
0.414113	2.44852
0.740673	1.56904
0.637814	1.06512
2.46702	0.889587
1.04861	1.46879
1.71017	1.02698
0.616891	1.90827
0.487752	1.77989
1.04861	1.76312
1.39977	1.72942
0.367978	1.38118
2.29555	0.669452
1.53018	2.58537
0.583434	1.27731
0.784225	1.24398
2.97444	1.00821
1.53018	0.994231
0.784225	1.20467
0.781594	1.6109
0.717841	1.29337
1.5707	0.352317
1.04624	1.43114
0.96472	1.56847
1.25788	2.02371
0.866379	0.894982
1.12893	1.73083
0.982267	0.963222
1.21645	1.10333
0.901718	0.652056
1.42505	1.93704
1.68051	1.74838
1.39977	0.897639
1.41301	0.480189
1.25788	0.541175
1.47156	2.02664
2.09876	2.13694
1.53018	1.14124
1.43632	1.60688
1.54946	1.21045
1.21645	1.40791
1.75915	1.48241
1.98904	1.34197
0.642496	1.50307
2.49012	1.44082
0.453491	0.924686
0.763388	2.87581
2.62381	1.17612
1.79622	1.79352
1.66907	1.13298
2.42113	1.41045
0.740673	1.59973
0.763388	1.52313
1.47156	1.00995
1.36337	1.60381
1.89056	1.82916
0.664057	1.15321
1.3904	2.08743
0.262672	2.10194
0.717841	1.19153
0.191701	1.31811
1.18884	1.19737
1.47156	0.554711
0.414113	1.33222
1.43632	4.69324
1.74996	0.544595
1.04624	1.13038
1.36337	0.949534
2.39124	2.15136
1.04624	0.753856
2.49012	1.86591
1.21519	1.41925
1.74996	2.36273
1.53772	0.761523
0.763388	2.36999
0.847055	2.03546
0.414113	0.94514
0.998547	1.77394
0.414113	1.08143
2.39124	1.25753
2.1879	1.69336
2.24103	1.31391
0.266296	0.727474
1.39977	1.93968
1.12893	1.47492
1.75915	1.53933
1.25788	2.35124
1.71017	3.06371
0.847055	1.33723
0.487752	0.678364
1.43632	0.253569
1.98904	2.05909
1.04861	1.77781
1.58666	1.20774
1.80599	2.27899
0.453491	1.33616
0.910524	0.591276
0.583434	1.7163
1.98904	1.03981
1.28326	1.391
1.09324	2.074
0.847055	0.302565
1.25788	1.17973
1.42505	1.95577
1.07893	1.52226
1.98904	0.684814
2.74004	2.04015
1.25788	1.33321
0.583434	0.925857
1.21519	1.30101
0.050841	0.821921
0.94467	1.37105
0.637814	0.673089
1.59455	2.10433
1.71017	0.830818
2.29555	1.87047
1.42505	0.690239
0.717841	0.978237
0.321187	1.3208
0.487752	1.34223
1.18884	2.13109
1.74996	1.34633
1.12893	1.42898
0.266296	1.3283
0.847055	1.02122
2.12492	1.47045
1.09324	1.42422
0.266296	4.71855
1.32558	4.36862
1.8363	4.47901
1.98904	1.07029
0.321187	3.68434
0.740673	1.49995
0.487752	2.51215
0.516802	4.46631
0.577491	4.6763
1.20313	2.83431
0.910524	3.16348
1.09324	1.43819
1.42505	1.90019
1.5707	1.31561
0.94467	0.726525
1.78804	1.94167
2.1886	2.84802
1.75137	4.31684
0.548861	0.690049
0.781594	1.20163
0.453491	1.59812
1.25788	1.20144
2.46045	1.51841
2.6046	3.67026
0.642496	2.40463
0.884305	1.47074
1.20313	1.86701
1.71017	0.509133
1.8459	1.99756
2.26578	4.47891
1.09324	2.13749
1.04861	4.17158
0.94467	0.979958
1.89961	1.09112
1.89056	0.934333
0.414113	1.39783
1.18884	0.524782
0.414113	0.9012
2.10688	2.10805
0.763388	1.34727
0.763388	0.946229
0.982267	1.13416
0.487752	1.90967
1.62542	1.22773
1.75915	0.840098
0.717841	1.81727
1.53018	1.43618
1.53018	4.81618
0.262672	1.39565
1.12893	0.877319
2.22685	1.43209
1.51598	1.9342
0.266296	1.28152
0.414113	1.78777
1.18884	1.50431
1.52983	1.44704
1.19092	1.08182
1.18884	4.5516
1.74996	1.69761
1.43907	1.475
0.847055	2.22851
2.02685	4.15243
0.519758	1.16727
0.487752	0.740441
1.36337	0.590726
2.19639	1.49505
0.901718	0.924288
0.191701	1.91476
2.41925	4.05525
0.577491	1.15086
1.09825	1.25554
0.833255	2.33278
0.781594	0.97141
1.25788	1.45688
2.19639	0.746899
0.784225	2.39151
1.39977	0.311013
0.96472	0.893026
0.884305	0.827884
0.982267	1.78127
1.04861	1.45788
1.20313	1.50221
0.642496	0.838072
0.998547	1.01829
0.414113	0.915889
0.824147	1.30645
1.52983	1.26761
1.12893	2.03217
0.616891	2.76221
0.96472	1.88963
2.09876	0.349089
0.812496	1.21582
0.414113	0.751256
1.18884	0.746729
0.487752	1.27681
1.62916	1.60039
1.04861	1.33914
0.446787	1.11273
1.59455	0.728195
1.29532	1.83996
0.453491	1.35433
1.27299	0.711202
1.97104	2.98984
2.42654	4.96192
0.548861	4.47323
0.910524	1.50954
0.191701	1.87574
0.94467	1.32659
1.03657	1.28693
0.96472	1.5851
0.717841	2.22929
1.5707	2.01031
1.50369	4.16598
1.36337	2.06659
0.583434	1.776
0.982267	1.24889
2.29729	2.58316
0.763388	1.12893
1.52983	2.78273
1.51598	1.78156
1.42505	2.57786
0.321187	2.12114
0.763388	1.91969
0.96472	1.38389
1.62916	2.78598
0.998547	1.63868
0.717841	2.83375
1.20313	1.83391
1.20313	0.662094
1.43632	1.7801
1.04624	1.52148
0.414113	2.10283
0.414113	1.29112
1.39977	1.23075
0.616891	2.12839
0.367978	1.56403
1.41301	1.80312
2.1886	2.38572
1.71017	4.70717
1.20313	1.3002
0.583434	2.2257
2.29729	1.49161
0.519758	1.50931
0.781594	1.02424
2.99262	1.19315
0.982267	1.25981
1.8363	1.33315
0.191701	0.498738
0.781594	1.10406
1.12893	1.86405
0.487752	0.760137
1.75915	2.69635
0.847055	1.69972
1.41301	1.32217
1.39977	1.23342
1.78804	2.23784
1.8363	0.846182
2.22685	1.48704
2.69395	2.52466
1.21645	1.82198
1.04861	1.89225
0.453491	0.269669
2.02266	0.840984
1.21645	1.51078
1.18884	1.23345
1.39977	1.37707
0.583434	0.385309
0.717841	1.21229
0.191701	0.603386
1.25788	0.893776
0.982267	2.13706
0.687909	2.28942
0.453491	1.69651
1.12893	1.61674
1.21519	1.60152
1.04624	1.44366
0.191701	0.588664
0.321187	0.757684
0.847055	1.50217
1.21519	1.63429
1.59455	1.44648
0.982267	0.828892
0.982267	1.71139
1.04624	0.683264
0.784225	0.554868
0.740673	1.43068
0.660295	1.51686
1.21645	1.26802
2.70145	2.57545
2.79563	2.15159
0.050841	1.8007
1.43632	1.28084
0.191701	1.79243
0.685116	1.06063
1.32558	1.85376
0.487752	0.445855
0.191701	1.08572
1.62916	2.15908
2.12517	4.80452
1.71017	1.23904
1.04861	0.459237
0.740673	1.60841
0.191701	1.20158
0.191701	1.31483
1.53018	1.83203
1.21519	1.18761
0.642496	1.49249
0.758757	1.19809
1.59455	1.48643
0.96472	0.951368
1.99765	0.845596
0.453491	1.08055
1.18884	1.215
0.781594	1.21446
2.09279	2.0217
1.21519	0.979825
0.414113	1.37022
1.04861	1.05679
1.25788	1.25076
0.050841	1.45264
1.04861	1.44464
1.50369	1.41931
1.27299	2.65993
1.21519	1.54034
2.24103	1.38349
0.740673	1.28402
1.78804	1.29577
1.20313	1.276
1.6476	1.63738
1.42505	1.76076
0.763388	0.773869
0.998547	0.910662
0.636309	1.57821
1.39977	0.764309
1.8459	0.408917
1.64018	1.73548
1.47156	0.8371
0.660295	1.92993
1.21519	1.02888
0.548861	1.40391
1.71017	1.83315
2.05002	1.8255
1.75915	1.46055
1.27299	1.36889
0.414113	1.34993
0.191701	0.906066
1.42505	0.99588
1.59455	1.48642
1.4613	1.81369
0.740673	1.79649
1.21519	0.799514
0.998547	0.628214
0.94467	1.75327
1.59455	0.949782
1.81458	1.48576
0.519758	1.52681
1.32558	1.17159
0.266296	1.30414
1.39977	0.897868
1.09825	1.00289
0.262672	1.20203
0.583434	1.94353
2.1879	1.54249
2.62381	0.868194
1.04861	1.67787
1.20313	1.06069
0.516802	2.25106
1.28326	1.41978
1.71017	1.72621
1.98904	1.06128
0.321187	1.03112
1.18884	1.41134
1.21519	1.38764
1.18884	0.768083
0.763388	0.756439
1.09324	0.22323
1.39977	1.43148
1.04861	1.11104
1.47156	1.71878
1.59455	0.609768
0.577491	0.96713
0.824147	1.41663
0.833255	1.13008
0.548861	0.894658
1.59455	1.3222
0.453491	1.34402
0.96472	1.52078
1.04861	1.46859
1.8459	2.15931
0.636309	1.80197
0.266296	1.48939
1.36337	1.36769
2.00691	1.67787
1.59858	1.12447
1.36337	1.29745
1.41301	0.977313
2.00691	1.83791
0.414113	1.54697
1.71017	2.06084
2.20372	1.82886
0.96472	1.49968
0.616891	0.90388
1.21645	1.30233
0.453491	0.873663
1.20313	1.43879
1.5272	2.22793
1.8459	1.77212
1.21645	1.2442
1.89299	3.15983
1.53018	1.76286
0.636309	1.59129
0.453491	1.20696
1.18884	1.87265
0.982267	1.31678
1.20313	2.04296
0.96472	0.824388
2.76377	2.86569
0.901718	2.05165
0.191701	0.856796
1.62542	1.8011
1.53772	1.34844
0.717841	0.805425
1.39977	1.51236
0.453491	0.36239
0.453491	1.5821
0.982267	1.61573
1.49331	4.35166
1.41513	1.46442
0.812496	0.951878
0.784225	1.41183
2.09876	1.94672
1.12893	1.01457
2.30997	3.07625
1.21519	1.24306
1.04861	1.73859
1.59858	2.19069
0.191701	1.72839
0.516802	0.821166
1.42505	0.89976
0.812496	1.26056
1.8459	0.401051
0.577491	1.48427
1.98904	0.999047
1.41301	1.74649
1.04624	1.43678
0.96472	1.81779
1.21519	1.31109
0.717841	1.11168
1.39977	1.50277
0.763388	0.982653
1.42505	1.61258
0.847055	1.10627
0.763388	1.58317
0.945277	1.65716
0.717841	1.76416
0.588549	1.00321
2.52343	2.38685
1.42505	2.41589
0.740673	1.76671
0.262672	1.96695
0.191701	0.52191
0.414113	1.66268
1.74996	1.50904
2.02266	1.14533
1.8459	0.12575
0.740673	0.637315
2.39124	1.34126
1.36337	1.09156
0.784225	1.1642
1.98904	1.12012
1.20313	1.78121
0.717841	1.29325
0.833255	2.04483
1.18884	0.69834
0.519758	0.871684
1.21519	1.32497
0.910524	1.66774
0.414113	1.45758
2.07176	0.861663
1.53018	1.32163
0.740673	1.13531
0.642496	2.77594
0.516802	1.63198
1.32558	1.89358
1.68647	1.55228
0.577491	1.48941
0.588549	1.80196
0.453491	0.900645
2.22685	1.49493
2.41989	1.37433
0.901718	1.10129
2.79563	0.600293
1.29532	1.37094
1.12893	1.13541
1.27299	2.36657
0.761439	1.46099
0.763388	1.95629
0.191701	1.66863
0.266296	1.77003
0.982267	0.921097
0.982267	1.34997
0.414113	1.71126
0.96472	0.652031
1.04624	1.00249
1.04861	1.30208
1.68051	1.67718
1.29532	1.17086
0.577491	1.2472
1.25788	2.24201
0.763388	1.03227
1.21519	1.49161
2.02266	0.996359
2.20372	1.46282
1.11507	1.04051
1.68051	1.18663
1.36337	1.67869
1.53018	1.14087
0.901718	0.693919
0.191701	0.831926
0.740673	1.13051
0.453491	0.949659
0.266296	1.60995
0.717841	1.52207
1.25788	0.994192
0.414113	0.844243
0.847055	1.43616
0.487752	2.1346
0.549905	0.411971
0.321187	1.26356
0.453491	1.19136
1.53018	1.4444
1.20313	1.04706
1.29532	1.16109
1.43907	0.879011
1.71017	1.26959
0.784225	1.63595
0.96472	1.22891
2.30997	1.41394
0.729098	0.882374
0.784225	1.64484
0.453491	1.26436
0.784225	1.41852
1.97306	1.19806
1.11507	0.800198
0.266296	0.910938
1.59455	2.18334
0.982267	1.0756
0.642496	1.91576
1.04624	1.36082
0.516802	2.04992
1.6476	0.889697
0.847055	1.7106
1.15714	0.667941
1.04624	1.15162
0.453491	2.10507
1.04861	0.887886
0.998547	1.76559
0.453491	1.79334
0.763388	1.50826
1.98904	0.768751
1.74996	1.85814
1.27299	1.49089
1.29532	0.603435
0.901718	1.11034
1.42505	1.51254
0.414113	1.3896
1.53018	1.87627
1.29532	1.74371
1.59455	1.74445
1.39977	1.28475
1.41301	1.5451
1.20313	1.53156
1.60084	1.63289
1.04861	1.68318
2.1879	0.93798
0.583434	0.877737
1.7321	2.30934
1.0302	1.64409
1.28326	1.19039
1.47156	1.56373
1.26071	1.79175
0.96472	1.89412
1.21645	2.10419
2.00691	0.887886
0.847055	0.607877
1.04861	0.448499
1.12893	1.47364
1.25788	0.799989
1.32558	1.30952
0.642496	1.01945
0.414113	1.55386
0.414113	0.546814
2.1879	1.22315
0.453491	0.695528
0.577491	1.7214
0.660295	1.93005
1.04624	0.701848
1.49331	1.66156
1.09825	2.23784
0.784225	0.474619
1.07893	1.46738
1.21645	0.925581
0.763388	1.83494
1.75171	1.28342
1.74996	0.740718
0.367978	1.7954
0.847055	0.516211
1.42505	0.72453
0.642496	1.85063
1.26026	1.6284
0.642496	1.04684
0.763388	1.42349
1.21519	2.31717
0.847055	1.48484
0.367978	2.11798
0.784225	1.73989
0.982267	0.911515
0.548861	1.53337
1.5707	0.769267
0.414113	1.83129
0.901718	0.997974
1.25788	0.532772
1.21519	1.49111
1.36337	1.18157
0.884305	1.56624
0.367978	1.64548
0.847055	0.657807
1.75171	0.953298
1.57647	0.66786
1.53018	1.46411
1.28326	1.5207
0.847055	0.710116
0.96472	1.09666
1.20313	1.78569
1.12893	1.60495
0.94467	1.90001
2.68932	1.88187
1.53018	1.2989
0.367978	1.1916
1.39977	1.65707
0.847055	2.02977
1.89056	1.14625
1.32558	1.81644
1.04861	1.49586
1.04624	1.05685
1.41301	1.12933
1.79622	0.942424
1.91983	3.22551
1.21519	1.11395
1.21519	2.01302
0.414113	0.578663
2.22685	0.930928
0.833255	1.39781
1.12893	1.29508
0.321187	0.901156
0.847055	1.32067
1.20313	1.76821
1.5272	1.09988
1.68051	1.27183
0.96472	1.97504
0.884305	2.04392
0.636309	1.63028
1.19092	0.769913
0.998547	1.67686
1.07893	2.26663
1.32558	2.3305
1.04624	1.14636
2.00691	1.39787
0.453491	0.915029
1.53018	1.89762
1.53018	1.17162
0.998547	1.66511
1.51598	2.32849
1.59455	1.50127
0.549905	2.1949
0.321187	0.62881
0.982267	2.01304
0.982267	2.35979
0.050841	0.900533
0.982267	1.41527
0.901718	1.35163
1.41513	0.899738
0.833255	1.17898
1.8459	1.64298
1.49331	0.389908
1.78804	1.83597
1.68051	1.9327
1.04861	0.364919
0.707449	1.4188
1.04861	1.2931
0.740673	1.63945
0.637814	0.888874
1.53018	1.58676
1.12893	1.50951
1.03657	1.14527
1.53018	1.4687
1.21519	1.32471
1.68051	1.34156
0.487752	1.26461
0.660295	0.372406
0.910524	1.38727
1.53018	1.08809
0.982267	1.09586
1.32601	1.4112
0.660295	1.00885
1.27419	1.77784
0.487752	0.954052
1.78804	1.16872
0.516802	1.95029
1.42505	1.99538
0.630639	0.631928
0.717841	1.62145
0.453491	1.202
1.47156	0.584478
1.92586	1.35052
1.89056	1.11718
0.852385	1.2758
1.71017	1.46322
0.414113	1.16997
0.414113	1.68955
1.5707	1.86687
0.740673	1.23348
0.577491	1.25199
1.75171	1.38011
1.62916	1.04449
0.763388	1.48409
0.910524	1.43747
1.21519	1.57274
1.8459	0.714713
1.39977	1.76421
1.5272	1.32732
0.96472	0.993411
0.910524	2.01909
0.453491	0.43743
0.96472	1.83871
0.516802	1.67429
0.367978	0.658005
1.04861	1.53259
1.89056	0.97144
1.85268	1.12252
0.910524	0.79236
0.453491	1.64461
1.18884	1.94983
1.32558	3.53062
1.81458	1.59363
1.42505	0.347562
0.414113	1.23299
1.41301	1.52011
1.96438	1.45917
1.8459	1.79976
1.43632	1.92193
0.191701	0.472915
1.03657	1.0932
1.53018	2.01152
0.453491	1.68044
0.583434	0.812691
0.191701	1.87285
1.12893	1.57817
1.18884	1.19424
0.414113	1.26182
1.25788	1.53021
1.18884	1.01716
1.26026	1.88208
0.901718	0.529023
0.642496	1.33709
1.8459	1.21235
0.191701	1.33612
0.453491	1.66919
1.51598	1.36199
0.96472	1.59893
0.616891	0.86144
2.4808	1.58228
1.81458	2.25504
1.41301	1.26564
0.487752	0.978048
1.04861	1.26296
1.47156	1.75084
1.92586	1.50524
0.660295	2.00436
0.191701	0.873903
0.642496	0.922056
1.59455	1.20021
0.516802	1.1784
1.09324	0.847979
0.262672	0.701703
0.998547	0.352042
0.262672	1.70144
0.784225	1.00296
0.901718	1.30016
1.42505	1.81044
1.65858	0.700414
0.784225	1.03824
0.660295	3.20809
0.414113	2.90887
0.784225	1.4048
0.485782	0.714734
1.74017	0.954051
1.09825	1.07069
0.729098	0.945982
1.65735	0.764818
0.901718	0.941654
1.59455	1.09246
1.21519	2.58597
0.866379	1.67586
0.583434	1.5646
0.833255	1.44176
1.78804	1.46695
0.763388	0.930678
1.32558	1.42671
1.20313	1.4917
1.47156	1.95339
0.763388	1.24044
1.12893	2.72897
0.763388	1.09571
2.52522	3.54269
0.191701	0.851327
1.53772	1.65329
0.453491	1.08646
1.43632	1.8333
0.847055	1.98996
1.25788	0.582075
1.50369	1.24856
1.20313	1.50388
0.050841	1.00717
0.687909	1.47472
0.636309	1.36494
0.453491	1.12038
1.25788	1.51777
0.763388	1.45249
0.453491	0.878693
1.71017	2.68356
0.660295	2.05015
1.59455	1.72025
1.39977	1.18851
0.819333	0.83779
1.47156	1.02809
0.763388	1.56337
1.09324	1.07017
1.8459	2.7686
1.93709	0.865382
1.20313	0.850625
1.21645	1.64614
1.71017	1.42086
0.453491	1.20571
0.884305	1.45306
0.266296	1.12006
0.549905	0.718475
0.577491	1.84472
0.740673	1.66975
2.73862	2.65169
1.18884	0.587878
1.49331	0.740687
0.453491	1.93957
1.79619	1.6713
0.660295	1.74642
1.07893	0.5241
0.96472	0.898324
1.25788	2.45457
1.59455	1.90131
0.453491	1.99571
0.763388	1.37321
1.89961	1.35438
0.266296	1.98182
0.96472	2.21436
1.20313	2.02455
0.191701	1.38082
1.09324	1.90141
1.89961	1.93004
0.96472	1.63607
0.847055	1.25127
1.18884	1.01569
0.998547	1.11312
0.414113	2.54762
0.901718	1.29834
2.24821	0.658915
1.11507	2.37359
1.78804	1.61626
1.25788	2.16649
0.050841	1.60035
2.79563	1.02038
0.819333	1.86583
0.784225	1.08884
0.583434	2.24555
1.28326	1.66184
0.453491	1.98654
1.20313	0.814136
0.976124	1.35332
1.20313	0.928553
0.740673	3.20519
0.414113	1.52615
0.763388	0.523278
1.8459	0.456855
1.21519	0.488999
1.12893	1.32855
0.487752	1.33816
0.487752	1.68715
2.49012	1.93645
0.191701	1.38005
0.191701	1.72426
1.05292	4.74097
1.25788	0.699398
0.453491	1.97005
1.04861	1.10418
0.487752	0.859028
0.191701	1.23882
1.21519	1.59441
1.04624	1.09346
1.71017	1.68702
1.21645	1.1318
0.636309	1.35286
1.21645	1.48262
0.321187	0.95222
1.78804	1.89473
1.89056	0.325336
0.687909	0.884252
0.96472	2.51449
0.94467	0.899155
1.8363	1.6844
2.28703	2.96031
1.66907	1.5926
0.453491	1.24069
1.8459	0.326693
1.41513	1.00575
0.763388	1.72479
1.41513	0.925259
0.485782	2.04439
1.04624	1.64364
1.25788	1.38524
1.04861	1.27235
1.43632	0.943476
1.04861	1.1396
1.20313	1.98026
0.262672	2.0273
0.847055	1.68237
1.36337	1.74265
0.901718	1.4645
2.54544	1.78786
1.36337	1.4475
2.00691	0.74702
1.32601	1.33822
1.09825	1.12537
0.453491	1.11749
1.68051	1.16029
0.487752	1.16234
0.636309	1.66433
1.79619	1.97026
1.65973	2.17922
1.21519	0.252604
0.262672	0.61258
0.96472	0.837018
1.59455	1.41776
0.847055	3.62697
1.04861	1.82825
1.21519	1.59141
1.68051	1.8803
3.54611	3.08956
1.09324	3.72764
1.04861	1.59954
0.833255	0.707135
1.21519	1.54417
1.98904	1.77509
1.53018	1.47197
2.1886	2.09357
0.847055	1.6367
1.54946	2.25819
1.57647	0.818061
1.74017	0.439941
1.09324	2.39071
2.68673	2.61313
1.74017	1.93942
0.548861	0.957157
2.84909	1.44525
1.42505	0.889004
2.09876	1.04277
0.549647	1.32513
1.20313	1.83595
1.12893	1.91694
0.687909	0.742611
3.11093	1.9257
1.79619	2.68385
1.15538	2.15298
1.8459	1.31527
3.273	4.24129
1.68051	2.06816
0.191701	1.02365
1.8363	1.63694
1.21519	1.39268
0.852385	0.717688
1.03657	1.22169
0.660295	0.775531
2.59804	1.98434
3.40255	3.61504
0.910524	0.685582
1.09324	1.13256
1.00198	1.38491
0.96472	1.61085
0.717841	1.07708
0.847055	1.52946
1.09825	1.56074
0.96472	1.76602
1.96438	1.86298
0.487752	2.46485
0.583434	1.04146
0.191701	1.58128
[truncated: 98,001 more rows]

## Sheet: Supplementary fig5 a
Reserved particles			Removed particles
1/resolution	FSC		1/resolution	FSC
0.001	1		0.001	1
0.00234	0.99795		0.00234	0.99507
0.00468	0.97873		0.00468	0.99133
0.00703	0.96992		0.00703	0.98909
0.00937	0.98756		0.00937	0.9885
0.01171	0.9934		0.01171	0.99087
0.01405	0.99232		0.01405	0.99398
0.01639	0.99152		0.01639	0.99484
0.01874	0.98919		0.01874	0.99559
0.02108	0.99041		0.02108	0.99691
0.02342	0.99342		0.02342	0.99778
0.02576	0.99356		0.02576	0.99818
0.0281	0.99331		0.0281	0.99808
0.03044	0.99088		0.03044	0.99723
0.03279	0.98638		0.03279	0.99532
0.03513	0.98233		0.03513	0.99215
0.03747	0.97532		0.03747	0.98724
0.03981	0.96873		0.03981	0.98349
0.04215	0.95024		0.04215	0.98635
0.0445	0.9571		0.0445	0.98881
0.04684	0.96797		0.04684	0.98992
0.04918	0.96855		0.04918	0.98916
0.05152	0.96421		0.05152	0.98685
0.05386	0.95385		0.05386	0.98152
0.05621	0.95008		0.05621	0.98012
0.05855	0.95178		0.05855	0.98189
0.06089	0.9562		0.06089	0.98142
0.06323	0.95633		0.06323	0.979
0.06557	0.95281		0.06557	0.97566
0.06791	0.95029		0.06791	0.97389
0.07026	0.94978		0.07026	0.9723
0.0726	0.94845		0.0726	0.97032
0.07494	0.94369		0.07494	0.96722
0.07728	0.93893		0.07728	0.95598
0.07962	0.9369		0.07962	0.95642
0.08197	0.93595		0.08197	0.95568
0.08431	0.93035		0.08431	0.95461
0.08665	0.92815		0.08665	0.95309
0.08899	0.91959		0.08899	0.9496
0.09133	0.90672		0.09133	0.94171
0.09368	0.9092		0.09368	0.94188
0.09602	0.90952		0.09602	0.93966
0.09836	0.9071		0.09836	0.93317
0.1007	0.89892		0.1007	0.92737
0.10304	0.89718		0.10304	0.92119
0.10538	0.88728		0.10538	0.91124
0.10773	0.88228		0.10773	0.89988
0.11007	0.87371		0.11007	0.87799
0.11241	0.84216		0.11241	0.82435
0.11475	0.77025		0.11475	0.65433
0.11709	0.68531		0.11709	0.32697
0.11944	0.64328		0.11944	0.14672
0.12178	0.63115		0.12178	0.07117
0.12412	0.60465		0.12412	0.02998
0.12646	0.58256		0.12646	0.01395
0.1288	0.55237		0.1288	-0.01556
0.13115	0.50286		0.13115	-0.03996
0.13349	0.4654		0.13349	-0.00858
0.13583	0.4687		0.13583	0.01167
0.13817	0.46354		0.13817	-0.01724
0.14051	0.43953		0.14051	-0.01407
0.14285	0.42501		0.14285	-0.02131
0.1452	0.38854		0.1452	-0.03938
0.14754	0.36966		0.14754	-0.05092
0.14988	0.34417		0.14988	-0.04577
0.15222	0.32862		0.15222	-0.06292
0.15456	0.31459		0.15456	-0.06161
0.15691	0.28845		0.15691	-0.03067
0.15925	0.26437		0.15925	-0.03274
0.16159	0.23641		0.16159	-0.02843
0.16393	0.2053		0.16393	-0.0161
0.16627	0.16654		0.16627	-0.00148
0.16862	0.1397		0.16862	0.00266
0.17096	0.12116		0.17096	0.00178
0.1733	0.09912		0.1733	-0.0063
0.17564	0.09047		0.17564	-0.00629
0.17798	0.0906		0.17798	-0.00162
0.18032	0.09046		0.18032	-0.01525
0.18267	0.08344		0.18267	-0.00889
0.18501	0.07299		0.18501	-0.00872
0.18735	0.07511		0.18735	-0.01121
0.18969	0.07123		0.18969	-0.02112
0.19203	0.07125		0.19203	-0.01129
0.19438	0.07878		0.19438	-0.01303
0.19672	0.05877		0.19672	-0.00367
0.19906	0.04624		0.19906	0.00571
0.2014	0.05059		0.2014	0.01542
0.20374	0.05613		0.20374	0.01483
0.20609	0.04482		0.20609	-0.00197
0.20843	0.04123		0.20843	-0.000883324
0.21077	0.04789		0.21077	0.00238
0.21311	0.04104		0.21311	-0.01948
0.21545	0.02727		0.21545	-0.01935
0.2178	0.03196		0.2178	-0.00302
0.22014	0.02647		0.22014	0.01305
0.22248	0.02796		0.22248	0.00669
0.22482	0.01431		0.22482	-0.01115
0.22716	0.01332		0.22716	-0.01709
0.2295	0.01589		0.2295	-0.01356
0.23185	0.01586		0.23185	-0.00144
0.23419	0.01554		0.23419	0.00774
0.23653	0.01332		0.23653	-0.00238
0.23887	0.00873		0.23887	-0.00555
0.24121	0.0101		0.24121	-0.00548
0.24356	0.00741		0.24356	-0.00575
0.2459	0.00308		0.2459	-0.00169
0.24824	0.00804		0.24824	0.00108
0.25058	0.00728		0.25058	0.00605
0.25292	0.01039		0.25292	0.00567
0.25527	0.00194		0.25527	-0.0029
0.25761	-0.000645645		0.25761	-0.00435
0.25995	0.00309		0.25995	0.00267
0.26229	-0.000651241		0.26229	-0.00277
0.26463	-0.00716		0.26463	-0.0129
0.26697	0.00235		0.26697	-0.000936986
0.26932	0.00284		0.26932	0.01084
0.27166	0.00801		0.27166	0.01136
0.274	0.00587		0.274	0.00844
0.27634	0.00946		0.27634	-0.00724
0.27868	0.00562		0.27868	-0.00878
0.28103	0.00328		0.28103	-0.00472
0.28337	-0.000192549		0.28337	-0.00536
0.28571	-0.00649		0.28571	-0.00915
0.28805	0.0078		0.28805	-0.00433
0.29039	0.02249		0.29039	-0.000956117
0.29274	0.00704		0.29274	0.01018
0.29508	-0.00564		0.29508	0.00905
0.29742	-0.00111		0.29742	0.00126
0.29976	0.00232		0.29976	0.000189006

## Sheet: Supplementary fig6
30S			50S
1/resolution	FSC		1/resolution	FSC
0.001001	1		0.001001	1
0.002604	0.999789		0.002604	0.999858
0.005208	0.998746		0.005208	0.999006
0.007812	0.993837		0.007812	0.99433
0.010417	0.98662		0.010417	0.991725
0.013021	0.979397		0.013021	0.987191
0.015625	0.965836		0.015625	0.977664
0.018229	0.94071		0.018229	0.969637
0.020833	0.922319		0.020833	0.97616
0.023438	0.944131		0.023438	0.976947
0.026042	0.940631		0.026042	0.976517
0.028646	0.940029		0.028646	0.974991
0.03125	0.941876		0.03125	0.971373
0.033854	0.949724		0.033854	0.976735
0.036458	0.951867		0.036458	0.97626
0.039062	0.946382		0.039062	0.972991
0.041667	0.947962		0.041667	0.973175
0.044271	0.933038		0.044271	0.972911
0.046875	0.917304		0.046875	0.963604
0.049479	0.758969		0.049479	0.949568
0.052083	0.706013		0.052083	0.873597
0.054688	0.680887		0.054688	0.863329
0.057292	0.683716		0.057292	0.851364
0.059896	0.650638		0.059896	0.853136
0.0625	0.601979		0.0625	0.843076
0.065104	0.571293		0.065104	0.825477
0.067708	0.550991		0.067708	0.808653
0.070312	0.531764		0.070312	0.800847
0.072917	0.53257		0.072917	0.798025
0.075521	0.529501		0.075521	0.795818
0.078125	0.498885		0.078125	0.782534
0.080729	0.453531		0.080729	0.776797
0.083333	0.454708		0.083333	0.754703
0.085938	0.464375		0.085938	0.732148
0.088542	0.429299		0.088542	0.727903
0.091146	0.395769		0.091146	0.719285
0.09375	0.368876		0.09375	0.690783
0.096354	0.352022		0.096354	0.676403
0.098958	0.296103		0.098958	0.660303
0.101562	0.254064		0.101562	0.638045
0.104167	0.220539		0.104167	0.594
0.106771	0.185633		0.106771	0.519793
0.109375	0.150788		0.109375	0.488886
0.111979	0.153714		0.111979	0.489741
0.114583	0.134092		0.114583	0.444402
0.117188	0.119971		0.117188	0.394978
0.119792	0.11136		0.119792	0.371377
0.122396	0.093622		0.122396	0.356479
0.125	0.097086		0.125	0.360261
0.127604	0.076189		0.127604	0.329596
0.130208	0.05575		0.130208	0.265967
0.132812	0.029469		0.132812	0.222595
0.135417	0.064314		0.135417	0.202632
0.138021	0.052102		0.138021	0.188607
0.140625	0.0305		0.140625	0.174807
0.143229	0.061704		0.143229	0.186236
0.145833	0.089217		0.145833	0.189073
0.148438	0.057358		0.148438	0.153991
0.151042	0.042723		0.151042	0.115234
0.153646	0.040418		0.153646	0.123702
0.15625	0.027709		0.15625	0.119357
0.158854	0.025204		0.158854	0.092486
0.161458	0.011488		0.161458	0.084928
0.164062	-0.00861		0.164062	0.08604
0.166667	0.007824		0.166667	0.09236
0.169271	0.011433		0.169271	0.080562
0.171875	0.011298		0.171875	0.068729
0.174479	-0.00459		0.174479	0.067624
0.177083	-0.00657		0.177083	0.05759
0.179688	-0.01454		0.179688	0.061943
0.182292	-0.01631		0.182292	0.051172
0.184896	-0.01849		0.184896	0.030797
0.1875	-0.00552		0.1875	0.019557
0.190104	0.015278		0.190104	0.039544
0.192708	0.01435		0.192708	0.029012
0.195312	-0.000951585		0.195312	0.012973
0.197917	0.003572		0.197917	0.002995
0.200521	0.002679		0.200521	0.024457
0.203125	-0.000586576		0.203125	0.023262
0.205729	-0.01766		0.205729	0.02389
0.208333	-0.01968		0.208333	0.014663
0.210938	-0.01604		0.210938	-0.00936
0.213542	-0.00845		0.213542	-0.01373
0.216146	-0.000725953		0.216146	-0.0072
0.21875	-0.01321		0.21875	0.005552
0.221354	-0.01051		0.221354	0.01823
0.223958	0.006501		0.223958	0.004695
0.226562	-0.00587		0.226562	-0.01044
0.229167	-0.01443		0.229167	-0.01301
0.231771	0.001845		0.231771	-0.00952
0.234375	-0.000478611		0.234375	-0.00911
0.236979	-0.0075		0.236979	-0.01423
0.239583	0.005111		0.239583	-0.00127
0.242188	0.003853		0.242188	-0.00497
0.244792	-0.01334		0.244792	-0.00469
0.247396	0.008751		0.247396	0.001828
0.25	0.030683		0.25	-0.00609
0.252604	0.016851		0.252604	-0.01384
0.255208	0.000883728		0.255208	-0.00415
0.257812	-0.0094		0.257812	0.000940196
0.260417	-0.0042		0.260417	0.002183
0.263021	-0.01268		0.263021	0.011543
0.265625	-0.01748		0.265625	0.016843
0.268229	-0.01087		0.268229	0.007745
0.270833	-0.0022		0.270833	-0.00172
0.273438	0.011403		0.273438	0.004273
0.276042	0.004767		0.276042	0.016341
0.278646	-0.00292		0.278646	0.010219
0.28125	-0.00709		0.28125	-0.00407
0.283854	-0.00865		0.283854	-0.00225
0.286458	0.029498		0.286458	-0.00961
0.289062	0.023115		0.289062	-0.00541
0.291667	-0.0165		0.291667	-0.00245
0.294271	-0.01284		0.294271	0.002919
0.296875	-0.00687		0.296875	0.010235
0.299479	-0.00595		0.299479	-0.00204
0.302083	0.007918		0.302083	-0.00426
0.304688	0.012331		0.304688	0.003572
0.307292	0.002935		0.307292	0.007806
0.309896	-0.01102		0.309896	0.001867
0.3125	-0.01259		0.3125	0.002213
0.315104	-0.01416		0.315104	-0.00336
0.317708	-0.00199		0.317708	-0.00963
0.320312	0.010304		0.320312	-0.00818
0.322917	0.011473		0.322917	-0.0213
0.325521	0.004407		0.325521	-0.02146
0.328125	-0.00641		0.328125	-0.01975
0.330729	-0.00436		0.330729	-0.01279
0.333333	0.004899		0.333333	-0.0051
